# Supplementary material for: Exploring the Role of Non-synonymous and Deleterious Variants Identified in Colorectal Cancer: A Multi-dimensional Computational Scrutiny of Exomes
Source: Curr Genomics. 2024 Jan 22;25(1):41–64. doi: 10.2174/0113892029285310231227105503 (PMC10964087; doi:10.2174/0113892029285310231227105503)
Supplement: Supplementary file 1 [file CG-25-41_SD1.zip]

Archive with 5 entries (4 files):
- CG-25-41_SD1/
- CG-25-41_SD1/Supplementary file S1.html
- CG-25-41_SD1/Supplementary file S2.xlsx
- CG-25-41_SD1/Supplementary file S3.xlsx
- CG-25-41_SD1/Supplementary file S4.xlsx
