# Supplementary material for: Exploring the Role of Non-synonymous and Deleterious Variants Identified in Colorectal Cancer: A Multi-dimensional Computational Scrutiny of Exomes
Source: Curr Genomics. 2024 Jan 22;25(1):41–64. doi: 10.2174/0113892029285310231227105503 (PMC10964087; doi:10.2174/0113892029285310231227105503)
Supplement: Supplementary file 1 [file CG-25-41_SD1.zip › CG-25-41_SD1/Supplementary file S2.xlsx]

## Sheet: SIFT-stats_1
SIFT annotation summary information - 1
SRA ID	Tolerated	Deleterious	Deleterious low confidence
SRR14684620	50390	3185	1035
SRR15987777	47697	2859	947
SRR14463450	53899	3032	1124
SRR15987799	51398	2985	1060
SRR15987796	49095	3218	1059
SRR15987795	52310	3122	1111
SRR15987790	61814	3642	1321
SRR15987786	50703	2990	1076
SRR15987785	47836	2970	1032
SRR15987792	50620	2977	1022
Total	515762	30980	10787

## Sheet: SIFT-stats_2
SIFT annotation summary information - 2
SRA ID	Non coding	Synonymous	Non synonymous	Start lost	Stop gain	Stop loss
SRR14684620	42863	30923	25049	52	186	43
SRR15987777	33433	29308	23443	61	210	47
SRR14463450	53657	33226	26505	74	181	49
SRR15987799	40056	31653	25235	62	219	63
SRR15987796	34254	30213	24485	59	241	45
SRR15987795	41225	32436	25804	62	206	58
SRR15987790	49994	38093	30418	67	287	66
SRR15987786	38656	31351	24820	54	217	50
SRR15987785	34853	29405	23797	56	286	42
SRR15987792	38961	31015	25119	48	172	49
Total	407952	317623	254675	595	2105	512

## Sheet: PolyPhen2-stats
PolyPhen2 annotations summary
SRA ID	Benign	Possibly damaging	Probably damaging	Unknown
SRR14684620	6879	805	1091	3
SRR15987777	15920	1732	2358	5
SRR14463450	7326	774	1051	3
SRR15987799	6858	780	1001	1
SRR15987796	6625	750	1030	0
SRR15987795	17580	1901	2461	4
SRR15987790	8192	984	1224	1
SRR15987786	6756	781	1030	2
SRR15987785	6462	723	949	3
SRR15987792	6868	775	982	1
	89466	10005	13177	23

## Sheet: GATK-processing
SNPs and Indels called during GATK processing
SRA ID	SNPs	Indels	Total
SRR14684620	88225	13334	101559
SRR15987777	77154	10515	87669
SRR14463450	178238	22609	200847
SRR15987799	188833	27331	216164
SRR15987796	78972	10615	89587
SRR15987795	133299	19656	152955
SRR15987790	154212	21959	176171
SRR15987786	104238	14145	118383
SRR15987785	118876	15731	134607
SRR15987792	98838	13582	112420
Total	1220885	169477	1390362

## Sheet: SnpEff-annotations
SnpEff annotations summary
SRA ID	Transitions	Transversions	Missense	Nonsense	Silent
SRR14684620	97383	42061	24922	165	31029
SRR15987777	84624	36143	23506	202	29434
SRR14463450	197201	88133	26587	169	33440
SRR15987799	221059	108426	25289	208	31773
SRR15987796	88759	37955	24560	229	30360
SRR15987795	151079	68425	25981	199	32616
SRR15987790	169609	75714	30426	264	38237
SRR15987786	117455	52662	24917	202	31561
SRR15987785	140958	62650	23965	286	29536
SRR15987792	108031	47701	25234	159	31202
Total	1376158	619870	255387	2083	319188
