# Supplementary material for: Exploring the Role of Non-synonymous and Deleterious Variants Identified in Colorectal Cancer: A Multi-dimensional Computational Scrutiny of Exomes
Source: Curr Genomics. 2024 Jan 22;25(1):41–64. doi: 10.2174/0113892029285310231227105503 (PMC10964087; doi:10.2174/0113892029285310231227105503)
Supplement: Supplementary file 1 [file CG-25-41_SD1.zip › CG-25-41_SD1/Supplementary file S3.xlsx]

## Sheet: ADRA1A-table
Study of Origin	Sample ID	Cancer Type	Cancer Type Detailed	Protein Change	Annotation	Functional Impact	Mutation Type	Variant Type	Copy #	COSMIC	MS	VS	Center	Chromosome	Start Pos	End Pos	Ref	Var	HGVSg	HGVSc	Allele Freq (T)	Allele Freq (N)	Variant Reads	Ref Reads	Variant Reads (Normal)	Ref Reads (Normal)	# Mut in Sample	Exon	gnomAD	ClinVar	dbSNP	SIGNAL	Diagnosis Age	CIMP Category	MSI Status	Oncotree Code	Percent Necrosis	Tumor Grade	Number of Samples Per Patient	Sex	Somatic Status	TMB (nonsynonymous)	tumor purity	Tumor Site	Tumor Stage	Diagnosis	Tissue Source Site	tumor content	Tumor Type
Colorectal Adenocarcinoma (DFCI, Cell Reports 2016)	coadread_dfci_2016_3152	Colorectal Adenocarcinoma	Colorectal Adenocarcinoma	C347Y	OncoKB: NA;CIViC: NA;MyCancerGenome: not present;CancerHotspot: no;3DHotspot: no	SIFT: impact: tolerated, score: 1;Polyphen-2: impact: benign, score: 0	Missense_Mutation	SNP			NA	NA	dfci.harvard.edu	8	26628027	26628027	C	T	8:g.26628027C>T	ENST00000276393.4:c.1040G>A							1223	2022-02-02					71	CIMP-high	MSI-high	COADREAD	33	Poor	1	Male	Matched	40.8	66	Cecum	III
Colorectal Adenocarcinoma (DFCI, Cell Reports 2016)	coadread_dfci_2016_2384	Colorectal Adenocarcinoma	Colorectal Adenocarcinoma	V394I	OncoKB: NA;CIViC: NA;MyCancerGenome: not present;CancerHotspot: no;3DHotspot: no	SIFT: impact: tolerated_low_confidence, score: 0.54;Polyphen-2: impact: benign, score: 0	Missense_Mutation	SNP		2	NA	NA	dfci.harvard.edu	8	26627887	26627887	C	T	8:g.26627887C>T	ENST00000276393.4:c.1180G>A							67	2022-02-02					62	CIMP-0/low	MSS	COADREAD	20	Well-Moderate	1	Female	Matched	2.23333	55	Splenic Flexure To Sigmoid Colon	III
Colorectal Adenocarcinoma (DFCI, Cell Reports 2016)	coadread_dfci_2016_197	Colorectal Adenocarcinoma	Colorectal Adenocarcinoma	Y130C	OncoKB: NA;CIViC: NA;MyCancerGenome: not present;CancerHotspot: no;3DHotspot: no	SIFT: impact: deleterious, score: 0;Polyphen-2: impact: probably_damaging, score: 0.997	Missense_Mutation	SNP			NA	NA	dfci.harvard.edu	8	26722098	26722098	T	C	8:g.26722098T>C	ENST00000276393.4:c.389A>G							1687	2022-01-02					68	CIMP-high	MSI-high	COADREAD	0	Well-Moderate	1	Female	Matched	56	44	Ascending To Transverse Colon	II
Colorectal Adenocarcinoma (DFCI, Cell Reports 2016)	coadread_dfci_2016_1190	Colorectal Adenocarcinoma	Colorectal Adenocarcinoma	P17L	OncoKB: NA;CIViC: NA;MyCancerGenome: not present;CancerHotspot: no;3DHotspot: no	SIFT: impact: tolerated, score: 0.41;Polyphen-2: impact: benign, score: 0.006	Missense_Mutation	SNP			NA	NA	dfci.harvard.edu	8	26722437	26722437	G	A	8:g.26722437G>A	ENST00000276393.4:c.50C>T							124	2022-01-02					65	CIMP-0/low	MSS	COADREAD	0	Well-Moderate	1	Female	Matched	4.13333	50	Ascending To Transverse Colon	II
Colorectal Adenocarcinoma (DFCI, Cell Reports 2016)	coadread_dfci_2016_1222	Colorectal Adenocarcinoma	Colorectal Adenocarcinoma	L148F	OncoKB: NA;CIViC: NA;MyCancerGenome: not present;CancerHotspot: no;3DHotspot: no	SIFT: impact: tolerated, score: 0.1;Polyphen-2: impact: possibly_damaging, score: 0.616	Missense_Mutation	SNP			NA	NA	dfci.harvard.edu	8	26722045	26722045	G	A	8:g.26722045G>A	ENST00000276393.4:c.442C>T							1441	2022-01-02					72	CIMP-high	MSI-high	COADREAD	0	Well-Moderate	1	Female	Matched	47.9667	50	Ascending To Transverse Colon	II
Colorectal Adenocarcinoma (DFCI, Cell Reports 2016)	coadread_dfci_2016_1225	Colorectal Adenocarcinoma	Colorectal Adenocarcinoma	P135S	OncoKB: NA;CIViC: NA;MyCancerGenome: not present;CancerHotspot: no;3DHotspot: no	SIFT: impact: tolerated, score: 0.08;Polyphen-2: impact: probably_damaging, score: 0.919	Missense_Mutation	SNP			NA	NA	dfci.harvard.edu	8	26722084	26722084	G	A	8:g.26722084G>A	ENST00000276393.4:c.403C>T							771	2022-01-02					75	CIMP-high	MSI-high	COADREAD	0	Well-Moderate	1	Female	Matched	25.6667	50	Ascending To Transverse Colon	II
Colorectal Adenocarcinoma (DFCI, Cell Reports 2016)	coadread_dfci_2016_1241	Colorectal Adenocarcinoma	Colorectal Adenocarcinoma	L36Pfs*9	OncoKB: NA;CIViC: NA;MyCancerGenome: not present;CancerHotspot: no;3DHotspot: no	SIFT: NA;Polyphen-2: NA	Frame_Shift_Ins	INS			NA	NA	dfci.harvard.edu	8	26722382	26722383	-	C	8:g.26722382_26722383insC	ENST00000276393.4:c.104dup							1752	2022-01-02					68	CIMP-high	MSI-high	COADREAD	0	Well-Moderate	1	Female	Matched	58.3	60	Cecum	II
Colorectal Adenocarcinoma (DFCI, Cell Reports 2016)	coadread_dfci_2016_195	Colorectal Adenocarcinoma	Colorectal Adenocarcinoma	T233M	OncoKB: NA;CIViC: NA;MyCancerGenome: not present;CancerHotspot: no;3DHotspot: no	SIFT: impact: tolerated, score: 0.08;Polyphen-2: impact: possibly_damaging, score: 0.727	Missense_Mutation	SNP			NA	NA	dfci.harvard.edu	8	26721789	26721789	G	A	8:g.26721789G>A	ENST00000276393.4:c.698C>T							245	2022-01-02					72	CIMP-0/low	MSS	COADREAD	3	Well-Moderate	1	Female	Matched	8.1	22	Ascending To Transverse Colon	I
Colorectal Adenocarcinoma (DFCI, Cell Reports 2016)	coadread_dfci_2016_3152	Colorectal Adenocarcinoma	Colorectal Adenocarcinoma	R235H	OncoKB: NA;CIViC: NA;MyCancerGenome: not present;CancerHotspot: no;3DHotspot: no	SIFT: impact: deleterious, score: 0;Polyphen-2: impact: probably_damaging, score: 0.999	Missense_Mutation	SNP		2	NA	NA	dfci.harvard.edu	8	26721783	26721783	C	T	8:g.26721783C>T	ENST00000276393.4:c.704G>A							1223	2022-01-02					71	CIMP-high	MSI-high	COADREAD	33	Poor	1	Male	Matched	40.8	66	Cecum	III
Colorectal Adenocarcinoma (DFCI, Cell Reports 2016)	coadread_dfci_2016_328	Colorectal Adenocarcinoma	Colorectal Adenocarcinoma	V51I	OncoKB: NA;CIViC: NA;MyCancerGenome: not present;CancerHotspot: no;3DHotspot: no	SIFT: impact: deleterious, score: 0.02;Polyphen-2: impact: probably_damaging, score: 1	Missense_Mutation	SNP		1	NA	NA	dfci.harvard.edu	8	26722336	26722336	C	T	8:g.26722336C>T	ENST00000276393.4:c.151G>A							206	2022-01-02					68	CIMP-0/low	MSS	COADREAD	10	Well-Moderate	1	Female	Matched	6.9		Ascending To Transverse Colon	IV
Colorectal Adenocarcinoma (DFCI, Cell Reports 2016)	coadread_dfci_2016_335135	Colorectal Adenocarcinoma	Colorectal Adenocarcinoma	R55*	OncoKB: NA;CIViC: NA;MyCancerGenome: not present;CancerHotspot: no;3DHotspot: no	SIFT: NA;Polyphen-2: NA	Nonsense_Mutation	SNP		2	NA	NA	dfci.harvard.edu	8	26722324	26722324	G	A	8:g.26722324G>A	ENST00000276393.4:c.163C>T							4138	2022-01-02					86			COADREAD			1	Female	Matched	137.767		Ascending To Transverse Colon	I
Colorectal Adenocarcinoma (DFCI, Cell Reports 2016)	coadread_dfci_2016_3643	Colorectal Adenocarcinoma	Colorectal Adenocarcinoma	E171K	OncoKB: NA;CIViC: NA;MyCancerGenome: not present;CancerHotspot: no;3DHotspot: no	SIFT: impact: tolerated, score: 0.37;Polyphen-2: impact: benign, score: 0.005	Missense_Mutation	SNP			NA	NA	dfci.harvard.edu	8	26721976	26721976	C	T	8:g.26721976C>T	ENST00000276393.4:c.511G>A							1193	2022-01-02					74	CIMP-high	MSI-high	COADREAD	0	Well-Moderate	1	Female	Matched	39.8	66	Ascending To Transverse Colon	I
Colorectal Adenocarcinoma (TCGA, Firehose Legacy)	TCGA-AA-A01R-01	Colorectal Cancer	Mucinous Adenocarcinoma of the Colon and Rectum	C110R	OncoKB: NA;CIViC: NA;MyCancerGenome: not present;CancerHotspot: no;3DHotspot: no	SIFT: impact: deleterious, score: 0;Polyphen-2: impact: probably_damaging, score: 1	Missense_Mutation	SNP	Diploid	1	Somatic	Valid	broad.mit.edu	8	26722159	26722159	A	G	8:g.26722159A>G	ENST00000276393.4:c.328T>C							1227	2022-01-02					47			MACR			1	Male	Matched	41.0333
Colorectal Adenocarcinoma (TCGA, Firehose Legacy)	TCGA-AA-3947-01	Colorectal Cancer	Mucinous Adenocarcinoma of the Colon and Rectum	T15A	OncoKB: NA;CIViC: NA;MyCancerGenome: not present;CancerHotspot: no;3DHotspot: no	SIFT: impact: deleterious, score: 0.03;Polyphen-2: impact: benign, score: 0.084	Missense_Mutation	SNP	Diploid	1	Somatic	Valid	broad.mit.edu	8	26722444	26722444	T	C	8:g.26722444T>C	ENST00000276393.4:c.43A>G							1220	2022-01-02					60			MACR			1	Female	Matched	43.1667
Colorectal Adenocarcinoma (TCGA, Firehose Legacy)	TCGA-AA-3811-01	Colorectal Cancer	Colon Adenocarcinoma	G247R	OncoKB: NA;CIViC: NA;MyCancerGenome: not present;CancerHotspot: no;3DHotspot: no	SIFT: impact: tolerated, score: 0.23;Polyphen-2: impact: benign, score: 0.015	Missense_Mutation	SNP	Gain	1	Somatic	Valid	broad.mit.edu	8	26721748	26721748	C	T	8:g.26721748C>T	ENST00000276393.4:c.739G>A							806	2022-01-02					84			COAD			1	Female	Matched	28.4667
Colorectal Adenocarcinoma (TCGA, Firehose Legacy)	TCGA-AA-A010-01	Colorectal Cancer	Colon Adenocarcinoma	I310T	OncoKB: NA;CIViC: NA;MyCancerGenome: not present;CancerHotspot: no;3DHotspot: no	SIFT: impact: deleterious, score: 0;Polyphen-2: impact: possibly_damaging, score: 0.781	Missense_Mutation	SNP	Diploid	1	Somatic	Valid	broad.mit.edu	8	26628138	26628138	A	G	8:g.26628138A>G	ENST00000276393.4:c.929T>C							6560	2022-02-02					46			COAD			1	Female	Matched	218.767
Colorectal Adenocarcinoma (TCGA, Firehose Legacy)	TCGA-AA-3520-01	Colorectal Cancer	Colon Adenocarcinoma	V150I	OncoKB: NA;CIViC: NA;MyCancerGenome: not present;CancerHotspot: no;3DHotspot: no	SIFT: impact: tolerated, score: 0.13;Polyphen-2: impact: benign, score: 0.272	Missense_Mutation	SNP	ShallowDel	1	Somatic	Valid	hgsc.bcm.edu	8	26722039	26722039	C	T	8:g.26722039C>T	ENST00000276393.4:c.448G>A							54	2022-01-02					86			COAD			1	Female	Matched	1.8
Colorectal Adenocarcinoma (Genentech, Nature 2012)	587284	Colorectal Cancer	Colorectal Adenocarcinoma	K372N	OncoKB: NA;CIViC: NA;MyCancerGenome: not present;CancerHotspot: no;3DHotspot: no	SIFT: impact: tolerated, score: 0.23;Polyphen-2: impact: benign, score: 0.001	Missense_Mutation	SNP		1	NA	NA	Genentech	8	26627951	26627951	C	A	8:g.26627951C>A	ENST00000276393.4:c.1116G>T							2244	2022-02-02							MSI	COADREAD			1		Matched	74.5667				Adenocarcinoma	Tumor	90	colon
Colon Cancer (CPTAC-2 Prospective, Cell 2019)	05CO044	Colorectal Cancer	Colon Adenocarcinoma	S11G	OncoKB: NA;CIViC: NA;MyCancerGenome: not present;CancerHotspot: no;3DHotspot: no	SIFT: impact: tolerated, score: 0.36;Polyphen-2: impact: benign, score: 0	Missense_Mutation	SNP	Diploid		NA	NA	NA	8	26722456	26722456	T	C	8:g.26722456T>C	ENST00000276393.4:c.31A>G							2478	2022-01-02					71		MSI-H	COAD			1	Female	Matched	82.1667		Descending Colon
Colon Cancer (CPTAC-2 Prospective, Cell 2019)	11CO059	Colorectal Cancer	Colon Adenocarcinoma	Y91C	OncoKB: NA;CIViC: NA;MyCancerGenome: not present;CancerHotspot: no;3DHotspot: no	SIFT: impact: tolerated, score: 0.16;Polyphen-2: impact: benign, score: 0.188	Missense_Mutation	SNP	Diploid		NA	NA	NA	8	26722215	26722215	T	C	8:g.26722215T>C	ENST00000276393.4:c.272A>G							3063	2022-01-02					83		MSI-H	COAD			1	Female	Matched	102.033		Ascending Colon
Colon Cancer (CPTAC-2 Prospective, Cell 2019)	22CO006	Colorectal Cancer	Colon Adenocarcinoma	I276V	OncoKB: NA;CIViC: NA;MyCancerGenome: not present;CancerHotspot: no;3DHotspot: no	SIFT: impact: tolerated, score: 0.13;Polyphen-2: impact: possibly_damaging, score: 0.889	Missense_Mutation	SNP	Diploid		NA	NA	NA	8	26721661	26721661	T	C	8:g.26721661T>C	ENST00000276393.4:c.826A>G							1038	2022-01-02					57		MSI-H	COAD			1	Female	Matched	34.9333		Ascending Colon
Colorectal Adenocarcinoma (TCGA, PanCancer Atlas)	TCGA-AA-A01R-01	Colorectal Cancer	Mucinous Adenocarcinoma of the Colon and Rectum	C110R	OncoKB: NA;CIViC: NA;MyCancerGenome: not present;CancerHotspot: no;3DHotspot: no	SIFT: impact: deleterious, score: 0;Polyphen-2: impact: probably_damaging, score: 1	Missense_Mutation	SNP	Diploid	1	.	.	.	8	26722159	26722159	A	G	8:g.26722159A>G	ENST00000276393.4:c.328T>C	0.27		33	91		160	1621	2022-01-02					47			MACR			1	Male	Matched	54.2667					University of Pittsburgh		Colon Adenocarcinoma, Mucinous Type
Colorectal Adenocarcinoma (TCGA, PanCancer Atlas)	TCGA-AA-3947-01	Colorectal Cancer	Mucinous Adenocarcinoma of the Colon and Rectum	T15A	OncoKB: NA;CIViC: NA;MyCancerGenome: not present;CancerHotspot: no;3DHotspot: no	SIFT: impact: deleterious, score: 0.03;Polyphen-2: impact: benign, score: 0.084	Missense_Mutation	SNP	Diploid	1	.	.	.	8	26722444	26722444	T	C	8:g.26722444T>C	ENST00000276393.4:c.43A>G	0.35		16	30		57	2291	2022-01-02					60			MACR			1	Female	Matched	76.8					Indivumed		Colon Adenocarcinoma, Mucinous Type
Colorectal Adenocarcinoma (TCGA, PanCancer Atlas)	TCGA-AA-3811-01	Colorectal Cancer	Colon Adenocarcinoma	G247R	OncoKB: NA;CIViC: NA;MyCancerGenome: not present;CancerHotspot: no;3DHotspot: no	SIFT: impact: tolerated, score: 0.23;Polyphen-2: impact: benign, score: 0.015	Missense_Mutation	SNP	Gain	1	.	.	.	8	26721748	26721748	C	T	8:g.26721748C>T	ENST00000276393.4:c.739G>A	0.51		53	51		79	1916	2022-01-02					84			COAD			1	Female	Matched	64.1					Indivumed		Colon Adenocarcinoma
Colorectal Adenocarcinoma (TCGA, PanCancer Atlas)	TCGA-AA-A010-01	Colorectal Cancer	Colon Adenocarcinoma	I310T	OncoKB: NA;CIViC: NA;MyCancerGenome: not present;CancerHotspot: no;3DHotspot: no	SIFT: impact: deleterious, score: 0;Polyphen-2: impact: possibly_damaging, score: 0.781	Missense_Mutation	SNP	Diploid	1	.	.	.	8	26628138	26628138	A	G	8:g.26628138A>G	ENST00000276393.4:c.929T>C	0.26		15	43		25	7491	2022-02-02					46			COAD			1	Female	Matched	250.7					University of Pittsburgh		Colon Adenocarcinoma
Colorectal Adenocarcinoma (TCGA, PanCancer Atlas)	TCGA-DY-A1DF-01	Colorectal Cancer	Rectal Adenocarcinoma	V51I	OncoKB: NA;CIViC: NA;MyCancerGenome: not present;CancerHotspot: no;3DHotspot: no	SIFT: impact: deleterious, score: 0.02;Polyphen-2: impact: probably_damaging, score: 1	Missense_Mutation	SNP	Gain	1	.	.	.	8	26722336	26722336	C	T	8:g.26722336C>T	ENST00000276393.4:c.151G>A	0.43	0.0051	56	75	1	197	123	2022-01-02					73			READ			1	Female	Matched	4.16667					Indivumed		Rectal Adenocarcinoma
Colorectal Adenocarcinoma (TCGA, PanCancer Atlas)	TCGA-AG-3731-01	Colorectal Cancer	Rectal Adenocarcinoma	R55*	OncoKB: NA;CIViC: NA;MyCancerGenome: not present;CancerHotspot: no;3DHotspot: no	SIFT: NA;Polyphen-2: NA	Nonsense_Mutation	SNP	Diploid	2	.	.	.	8	26722324	26722324	G	A	8:g.26722324G>A	ENST00000276393.4:c.163C>T	0.27		24	66		73	134	2022-01-02					65			READ			1	Male	Matched	4.53333					Christiana Healthcare		Rectal Adenocarcinoma
Colorectal Adenocarcinoma (TCGA, PanCancer Atlas)	TCGA-CK-6746-01	Colorectal Cancer	Colon Adenocarcinoma	T255M	OncoKB: NA;CIViC: NA;MyCancerGenome: not present;CancerHotspot: no;3DHotspot: no	SIFT: impact: tolerated, score: 0.09;Polyphen-2: impact: possibly_damaging, score: 0.849	Missense_Mutation	SNP	Gain	1	.	.	.	8	26721723	26721723	G	A	8:g.26721723G>A	ENST00000276393.4:c.764C>T	0.22		11	40		27	1195	2022-01-02					84			COAD			1	Female	Matched	40.1333					Greater Poland Cancer Center		Colon Adenocarcinoma
Colorectal Adenocarcinoma (TCGA, PanCancer Atlas)	TCGA-AY-6197-01	Colorectal Cancer	Colon Adenocarcinoma	G217Afs*16	OncoKB: NA;CIViC: NA;MyCancerGenome: not present;CancerHotspot: no;3DHotspot: no	SIFT: NA;Polyphen-2: NA	Frame_Shift_Del	DEL	Gain	1	.	.	.	8	26721837	26721837	C	-	8:g.26721837del	ENST00000276393.4:c.650del	0.29		40	100		17	1057	2022-01-02					60			COAD			1	Male	Matched	35.2667					MSKCC		Colon Adenocarcinoma
Colorectal Adenocarcinoma (TCGA, PanCancer Atlas)	TCGA-D5-6928-01	Colorectal Cancer	Mucinous Adenocarcinoma of the Colon and Rectum	G217Afs*16	OncoKB: NA;CIViC: NA;MyCancerGenome: not present;CancerHotspot: no;3DHotspot: no	SIFT: NA;Polyphen-2: NA	Frame_Shift_Del	DEL	Diploid	1	.	.	.	8	26721837	26721837	C	-	8:g.26721837del	ENST00000276393.4:c.650del	0.16		7	37		20	1604	2022-01-02					80			MACR			1	Male	Matched	53.8333					University Of Michigan		Colon Adenocarcinoma, Mucinous Type
Colorectal Adenocarcinoma (TCGA, PanCancer Atlas)	TCGA-CM-6162-01	Colorectal Cancer	Mucinous Adenocarcinoma of the Colon and Rectum	G315R	OncoKB: NA;CIViC: NA;MyCancerGenome: not present;CancerHotspot: no;3DHotspot: no	SIFT: impact: deleterious, score: 0;Polyphen-2: impact: probably_damaging, score: 0.997	Missense_Mutation	SNP	Diploid	2	.	.	.	8	26628124	26628124	C	T	8:g.26628124C>T	ENST00000276393.4:c.943G>A	0.27		16	44		65	1001	2022-02-02					48			MACR			1	Female	Matched	33.6333					MSKCC		Colon Adenocarcinoma, Mucinous Type
Colorectal Adenocarcinoma (TCGA, PanCancer Atlas)	TCGA-AA-3663-01	Colorectal Cancer	Colon Adenocarcinoma	T78M	OncoKB: NA;CIViC: NA;MyCancerGenome: not present;CancerHotspot: no;3DHotspot: no	SIFT: impact: deleterious, score: 0.02;Polyphen-2: impact: possibly_damaging, score: 0.473	Missense_Mutation	SNP	Gain	1	.	.	.	8	26722254	26722254	G	A	8:g.26722254G>A	ENST00000276393.4:c.233C>T	0.29		74	177		46	1934	2022-01-02					42			COAD			1	Male	Matched	64.8667					Indivumed		Colon Adenocarcinoma
Colorectal Adenocarcinoma (TCGA, PanCancer Atlas)	TCGA-AA-3713-01	Colorectal Cancer	Colon Adenocarcinoma	T451I	OncoKB: NA;CIViC: NA;MyCancerGenome: not present;CancerHotspot: no;3DHotspot: no	SIFT: impact: tolerated_low_confidence, score: 0.19;Polyphen-2: impact: benign, score: 0.168	Missense_Mutation	SNP	Gain		.	.	.	8	26627715	26627715	G	A	8:g.26627715G>A	ENST00000276393.4:c.1352C>T	0.22		77	271		135	1018	2022-02-02					68			COAD			1	Male	Matched	34					Indivumed		Colon Adenocarcinoma
Colorectal Adenocarcinoma (TCGA, PanCancer Atlas)	TCGA-AA-3949-01	Colorectal Cancer	Mucinous Adenocarcinoma of the Colon and Rectum	Y134C	OncoKB: NA;CIViC: NA;MyCancerGenome: not present;CancerHotspot: no;3DHotspot: no	SIFT: impact: deleterious, score: 0;Polyphen-2: impact: probably_damaging, score: 1	Missense_Mutation	SNP	Diploid		.	.	.	8	26722086	26722086	T	C	8:g.26722086T>C	ENST00000276393.4:c.401A>G	0.13		4	28		59	1164	2022-01-02					87			MACR			1	Female	Matched	39					Indivumed		Colon Adenocarcinoma, Mucinous Type
Colorectal Adenocarcinoma (TCGA, PanCancer Atlas)	TCGA-DM-A1HB-01	Colorectal Cancer	Colon Adenocarcinoma	V41G	OncoKB: NA;CIViC: NA;MyCancerGenome: not present;CancerHotspot: no;3DHotspot: no	SIFT: impact: deleterious, score: 0;Polyphen-2: impact: probably_damaging, score: 0.968	Missense_Mutation	SNP	Diploid		.	.	.	8	26722365	26722365	A	C	8:g.26722365A>C	ENST00000276393.4:c.122T>G	0.39	0.0053	72	113	1	189	1117	2022-01-02					75			COAD			1	Male	Matched	37.1					Greater Poland Cancer Center		Colon Adenocarcinoma
Colorectal Adenocarcinoma (TCGA, PanCancer Atlas)	TCGA-NH-A5IV-01	Colorectal Cancer	Colon Adenocarcinoma	D228N	OncoKB: NA;CIViC: NA;MyCancerGenome: not present;CancerHotspot: no;3DHotspot: no	SIFT: impact: tolerated, score: 0.6;Polyphen-2: impact: benign, score: 0.034	Missense_Mutation	SNP	Diploid		.	.	.	8	26721805	26721805	C	T	8:g.26721805C>T	ENST00000276393.4:c.682G>A	0.1		4	37		43	2380	2022-01-02					90			COAD			1	Female	Matched	79.8333					Candler		Colon Adenocarcinoma
Colorectal Adenocarcinoma (TCGA, PanCancer Atlas)	TCGA-DY-A1H8-01	Colorectal Cancer	Rectal Adenocarcinoma	A408S	OncoKB: NA;CIViC: NA;MyCancerGenome: not present;CancerHotspot: no;3DHotspot: no	SIFT: impact: tolerated_low_confidence, score: 0.97;Polyphen-2: impact: benign, score: 0.003	Missense_Mutation	SNP	Diploid	1	.	.	.	8	26627845	26627845	C	A	8:g.26627845C>A	ENST00000276393.4:c.1222G>T	0.51		35	34		43	86	2022-02-02					77			READ			1	Female	Matched	2.96667					Indivumed		Rectal Adenocarcinoma
Colorectal Adenocarcinoma (TCGA, Nature 2012)	TCGA-AA-A01R-01	Colorectal Adenocarcinoma	Colorectal Adenocarcinoma	C110R	OncoKB: NA;CIViC: NA;MyCancerGenome: not present;CancerHotspot: no;3DHotspot: no	SIFT: impact: deleterious, score: 0;Polyphen-2: impact: probably_damaging, score: 1	Missense_Mutation	SNP	Diploid	1	Somatic	Valid	broad.mit.edu	8	26722159	26722159	A	G	8:g.26722159A>G	ENST00000276393.4:c.328T>C							1230	2022-01-02							MSI-H	COADREAD			1	Male	Matched	41.1667
Colorectal Adenocarcinoma (TCGA, Nature 2012)	TCGA-AA-3947-01	Colorectal Adenocarcinoma	Colorectal Adenocarcinoma	T15A	OncoKB: NA;CIViC: NA;MyCancerGenome: not present;CancerHotspot: no;3DHotspot: no	SIFT: impact: deleterious, score: 0.03;Polyphen-2: impact: benign, score: 0.084	Missense_Mutation	SNP	Diploid	1	Somatic	Valid	broad.mit.edu	8	26722444	26722444	T	C	8:g.26722444T>C	ENST00000276393.4:c.43A>G							1227	2022-01-02							MSI-H	COADREAD			1	Female	Matched	43.5
Colorectal Adenocarcinoma (TCGA, Nature 2012)	TCGA-AA-3811-01	Colorectal Adenocarcinoma	Colon Adenocarcinoma	G247R	OncoKB: NA;CIViC: NA;MyCancerGenome: not present;CancerHotspot: no;3DHotspot: no	SIFT: impact: tolerated, score: 0.23;Polyphen-2: impact: benign, score: 0.015	Missense_Mutation	SNP		1	Somatic	Valid	broad.mit.edu	8	26721748	26721748	C	T	8:g.26721748C>T	ENST00000276393.4:c.739G>A							810	2022-01-02							MSI-H	COAD			1	Female	Matched	28.6333
Colorectal Adenocarcinoma (TCGA, Nature 2012)	TCGA-AA-A010-01	Colorectal Adenocarcinoma	Colon Adenocarcinoma	I310T	OncoKB: NA;CIViC: NA;MyCancerGenome: not present;CancerHotspot: no;3DHotspot: no	SIFT: impact: deleterious, score: 0;Polyphen-2: impact: possibly_damaging, score: 0.781	Missense_Mutation	SNP	Diploid	1	Somatic	Valid	broad.mit.edu	8	26628138	26628138	A	G	8:g.26628138A>G	ENST00000276393.4:c.929T>C							6553	2022-02-02							MSI-L	COAD			1	Female	Matched	218.8
Colorectal Adenocarcinoma (TCGA, Nature 2012)	TCGA-AA-3520-01	Colorectal Adenocarcinoma	Colon Adenocarcinoma	V150I	OncoKB: NA;CIViC: NA;MyCancerGenome: not present;CancerHotspot: no;3DHotspot: no	SIFT: impact: tolerated, score: 0.13;Polyphen-2: impact: benign, score: 0.272	Missense_Mutation	SNP	ShallowDel	1	Somatic	Valid	hgsc.bcm.edu	8	26722039	26722039	C	T	8:g.26722039C>T	ENST00000276393.4:c.448G>A							54	2022-01-02							MSI-L	COAD			1	Female	Matched	1.8
[truncated: 227 more columns]

## Sheet: CPNE1-table
Study of Origin	Sample ID	Cancer Type	Cancer Type Detailed	Protein Change	Annotation	Functional Impact	Mutation Type	Variant Type	Copy #	COSMIC	MS	VS	Center	Chromosome	Start Pos	End Pos	Ref	Var	HGVSg	HGVSc	Allele Freq (T)	Allele Freq (N)	Variant Reads	Ref Reads	Variant Reads (Normal)	Ref Reads (Normal)	# Mut in Sample	Exon	gnomAD	ClinVar	dbSNP	SIGNAL	Diagnosis Age	CIMP Category	MSI Status	Oncotree Code	Percent Necrosis	Tumor Grade	Number of Samples Per Patient	Sex	Somatic Status	TMB (nonsynonymous)	tumor purity	Tumor Site	Tumor Stage	Diagnosis	Tissue Source Site	tumor content	Tumor Type
Colorectal Adenocarcinoma (TCGA, PanCancer Atlas)	TCGA-AF-A56L-01	Colorectal Cancer	Rectal Adenocarcinoma	CPNE1-MROH8 Fusion	OncoKB: Unknown, level NA, resistance NA;CIViC: NA;MyCancerGenome: not present;CancerHotspot: no;3DHotspot: no	SIFT: NA;Polyphen-2: NA	fusion	NA	Amp		SOMATIC		N/A	20	35664760												116						48			READ			1	Female	Matched	3.86667					Christiana Healthcare		Rectal Adenocarcinoma
Colorectal Adenocarcinoma (DFCI, Cell Reports 2016)	coadread_dfci_2016_3610	Colorectal Adenocarcinoma	Colorectal Adenocarcinoma	R51Q	OncoKB: NA;CIViC: NA;MyCancerGenome: not present;CancerHotspot: no;3DHotspot: no	SIFT: impact: deleterious, score: 0.03;Polyphen-2: impact: probably_damaging, score: 0.986	Missense_Mutation	SNP			NA	NA	dfci.harvard.edu	20	34220611	34220611	C	T	20:g.34220611C>T	ENST00000352393.4:c.137G>A							263	2022-05-18					80	CIMP-0/low	MSS	COADREAD		Well-Moderate	1	Male	Matched	8.73333	55	Cecum
Colorectal Adenocarcinoma (DFCI, Cell Reports 2016)	coadread_dfci_2016_197	Colorectal Adenocarcinoma	Colorectal Adenocarcinoma	G101Vfs*6	OncoKB: NA;CIViC: NA;MyCancerGenome: not present;CancerHotspot: no;3DHotspot: no	SIFT: NA;Polyphen-2: NA	Frame_Shift_Del	DEL			NA	NA	dfci.harvard.edu	20	34220461	34220461	C	-	20:g.34220461del	ENST00000352393.4:c.287del							1687	2022-05-18					68	CIMP-high	MSI-high	COADREAD	0	Well-Moderate	1	Female	Matched	56	44	Ascending To Transverse Colon	II
Colorectal Adenocarcinoma (DFCI, Cell Reports 2016)	coadread_dfci_2016_111	Colorectal Adenocarcinoma	Colorectal Adenocarcinoma	R54W	OncoKB: NA;CIViC: NA;MyCancerGenome: not present;CancerHotspot: no;3DHotspot: no	SIFT: impact: tolerated, score: 0.07;Polyphen-2: impact: benign, score: 0.022	Missense_Mutation	SNP			NA	NA	dfci.harvard.edu	20	34220603	34220603	G	A	20:g.34220603G>A	ENST00000352393.4:c.145C>T							666	2022-05-18					71	CIMP-high	MSI-high	COADREAD	0	Well-Moderate	1	Female	Matched	22.2333	44	Ascending To Transverse Colon	I
Colorectal Adenocarcinoma (DFCI, Cell Reports 2016)	coadread_dfci_2016_1160	Colorectal Adenocarcinoma	Colorectal Adenocarcinoma	X355_splice	OncoKB: NA;CIViC: NA;MyCancerGenome: not present;CancerHotspot: no;3DHotspot: no	SIFT: NA;Polyphen-2: NA	Splice_Region	SNP			NA	NA	dfci.harvard.edu	20	34218657	34218657	G	A	20:g.34218657G>A	ENST00000352393.4:c.1050+6C>T							223						72	CIMP-0/low	MSS	COADREAD	10	Well-Moderate	1	Female	Matched	7.5	40	Splenic Flexure To Sigmoid Colon	III
Colorectal Adenocarcinoma (DFCI, Cell Reports 2016)	coadread_dfci_2016_1798	Colorectal Adenocarcinoma	Colorectal Adenocarcinoma	R267H	OncoKB: NA;CIViC: NA;MyCancerGenome: not present;CancerHotspot: no;3DHotspot: no	SIFT: impact: tolerated, score: 0.58;Polyphen-2: impact: benign, score: 0	Missense_Mutation	SNP			NA	NA	dfci.harvard.edu	20	34219206	34219206	C	T	20:g.34219206C>T	ENST00000352393.4:c.785G>A							330	2022-11-18					76	CIMP-0/low	MSS	COADREAD	0	Well-Moderate	1	Male	Matched	10.9667	60	Rectum	I
Colorectal Adenocarcinoma (DFCI, Cell Reports 2016)	coadread_dfci_2016_1798	Colorectal Adenocarcinoma	Colorectal Adenocarcinoma	S337L	OncoKB: NA;CIViC: NA;MyCancerGenome: not present;CancerHotspot: no;3DHotspot: no	SIFT: impact: deleterious, score: 0;Polyphen-2: impact: possibly_damaging, score: 0.631	Missense_Mutation	SNP			NA	NA	dfci.harvard.edu	20	34218823	34218823	G	A	20:g.34218823G>A	ENST00000352393.4:c.995C>T							330	13/18					76	CIMP-0/low	MSS	COADREAD	0	Well-Moderate	1	Male	Matched	10.9667	60	Rectum	I
Colorectal Adenocarcinoma (DFCI, Cell Reports 2016)	coadread_dfci_2016_2260	Colorectal Adenocarcinoma	Colorectal Adenocarcinoma	Q202E	OncoKB: NA;CIViC: NA;MyCancerGenome: not present;CancerHotspot: no;3DHotspot: no	SIFT: impact: tolerated, score: 0.09;Polyphen-2: impact: benign, score: 0.378	Missense_Mutation	SNP			NA	NA	dfci.harvard.edu	20	34219648	34219648	G	C	20:g.34219648G>C	ENST00000352393.4:c.589C>G							153	2022-09-18					65	CIMP-0/low	MSS	COADREAD	0	Well-Moderate	1	Male	Matched	5.13333	30	Ascending To Transverse Colon	III
Colorectal Adenocarcinoma (DFCI, Cell Reports 2016)	coadread_dfci_2016_242594	Colorectal Adenocarcinoma	Colorectal Adenocarcinoma	L69I	OncoKB: NA;CIViC: NA;MyCancerGenome: not present;CancerHotspot: no;3DHotspot: no	SIFT: impact: tolerated, score: 0.6;Polyphen-2: impact: benign, score: 0.007	Missense_Mutation	SNP			NA	NA	dfci.harvard.edu	20	34220558	34220558	G	T	20:g.34220558G>T	ENST00000352393.4:c.190C>A							1402	2022-05-18					84			COADREAD			1	Female	Matched	46.4667		Ascending To Transverse Colon	IV
Colorectal Adenocarcinoma (DFCI, Cell Reports 2016)	coadread_dfci_2016_2954	Colorectal Adenocarcinoma	Colorectal Adenocarcinoma	P251L	OncoKB: NA;CIViC: NA;MyCancerGenome: not present;CancerHotspot: no;3DHotspot: no	SIFT: impact: deleterious, score: 0.01;Polyphen-2: impact: benign, score: 0.321	Missense_Mutation	SNP			NA	NA	dfci.harvard.edu	20	34219254	34219254	G	A	20:g.34219254G>A	ENST00000352393.4:c.737C>T							159	2022-11-18					78			COADREAD	0	Well-Moderate	1	Female	Matched	5.26667	55	Ascending To Transverse Colon	I
Colorectal Adenocarcinoma (DFCI, Cell Reports 2016)	coadread_dfci_2016_3321	Colorectal Adenocarcinoma	Colorectal Adenocarcinoma	X418_splice	OncoKB: NA;CIViC: NA;MyCancerGenome: not present;CancerHotspot: no;3DHotspot: no	SIFT: NA;Polyphen-2: NA	Splice_Site	SNP			NA	NA	dfci.harvard.edu	20	34214727	34214727	T	G	20:g.34214727T>G	ENST00000352393.4:c.1237-2A>C							1260						71	CIMP-high	MSI-high	COADREAD	22	Well-Moderate	1	Female	Matched	41.8667	33	Cecum	II
Colorectal Adenocarcinoma (DFCI, Cell Reports 2016)	coadread_dfci_2016_3603	Colorectal Adenocarcinoma	Colorectal Adenocarcinoma	N365Qfs*4	OncoKB: NA;CIViC: NA;MyCancerGenome: not present;CancerHotspot: no;3DHotspot: no	SIFT: NA;Polyphen-2: NA	Frame_Shift_Ins	INS			NA	NA	dfci.harvard.edu	20	34218386	34218387	-	A	20:g.34218386_34218387insA	ENST00000352393.4:c.1076dup							79	15/18					75			COADREAD	0	Poor	1	Male	Matched	2.63333	55	Ascending To Transverse Colon
Colorectal Adenocarcinoma (DFCI, Cell Reports 2016)	coadread_dfci_2016_368	Colorectal Adenocarcinoma	Colorectal Adenocarcinoma	T475I	OncoKB: NA;CIViC: NA;MyCancerGenome: not present;CancerHotspot: no;3DHotspot: no	SIFT: impact: deleterious, score: 0;Polyphen-2: impact: benign, score: 0.017	Missense_Mutation	SNP			NA	NA	dfci.harvard.edu	20	34214553	34214553	G	A	20:g.34214553G>A	ENST00000352393.4:c.1409C>T							939	17/18					64	CIMP-high	MSS	COADREAD	0	Well-Moderate	1	Female	Matched	31.3333	33	Ascending To Transverse Colon	II
Colorectal Adenocarcinoma (DFCI, Cell Reports 2016)	coadread_dfci_2016_662	Colorectal Adenocarcinoma	Colorectal Adenocarcinoma	R272W	OncoKB: NA;CIViC: NA;MyCancerGenome: not present;CancerHotspot: no;3DHotspot: no	SIFT: impact: deleterious, score: 0;Polyphen-2: impact: benign, score: 0.339	Missense_Mutation	SNP			NA	NA	dfci.harvard.edu	20	34219192	34219192	G	A	20:g.34219192G>A	ENST00000352393.4:c.799C>T							250	2022-11-18					69	CIMP-0/low	MSS	COADREAD	30	Well-Moderate	1	Male	Matched	8.36667		Splenic Flexure To Sigmoid Colon
Colorectal Adenocarcinoma (TCGA, Firehose Legacy)	TCGA-AA-3554-01	Colorectal Cancer	Colon Adenocarcinoma	A503T	OncoKB: NA;CIViC: NA;MyCancerGenome: not present;CancerHotspot: no;3DHotspot: no	SIFT: impact: deleterious, score: 0;Polyphen-2: impact: possibly_damaging, score: 0.869	Missense_Mutation	SNP	Diploid		Somatic	Unknown	hgsc.bcm.edu	20	34214270	34214270	C	T	20:g.34214270C>T	ENST00000352393.4:c.1507G>A							246	18/18					62			COAD			1	Female	Matched	8.2
Colorectal Adenocarcinoma (TCGA, Firehose Legacy)	TCGA-AA-3715-01	Colorectal Cancer	Colon Adenocarcinoma	Y66C	OncoKB: NA;CIViC: NA;MyCancerGenome: not present;CancerHotspot: no;3DHotspot: no	SIFT: impact: deleterious, score: 0.02;Polyphen-2: impact: probably_damaging, score: 1	Missense_Mutation	SNP	Diploid		Somatic	Valid	broad.mit.edu	20	34220551	34220551	T	C	20:g.34220551T>C	ENST00000352393.4:c.197A>G							1472	2022-05-18					77			COAD			1	Male	Matched	49.7333
Colorectal Adenocarcinoma (TCGA, Firehose Legacy)	TCGA-AA-A022-01	Colorectal Cancer	Colon Adenocarcinoma	V501M	OncoKB: NA;CIViC: NA;MyCancerGenome: not present;CancerHotspot: no;3DHotspot: no	SIFT: impact: deleterious, score: 0.01;Polyphen-2: impact: possibly_damaging, score: 0.531	Missense_Mutation	SNP	Diploid		Somatic	Valid	broad.mit.edu	20	34214276	34214276	C	T	20:g.34214276C>T	ENST00000352393.4:c.1501G>A							902	18/18					88			COAD			1	Female	Matched	30.0667
Colorectal Adenocarcinoma (TCGA, Firehose Legacy)	TCGA-AA-A010-01	Colorectal Cancer	Colon Adenocarcinoma	S412L	OncoKB: NA;CIViC: NA;MyCancerGenome: not present;CancerHotspot: no;3DHotspot: no	SIFT: impact: deleterious, score: 0.03;Polyphen-2: impact: benign, score: 0.066	Missense_Mutation	SNP	Diploid		Somatic	Valid	broad.mit.edu	20	34215203	34215203	G	A	20:g.34215203G>A	ENST00000352393.4:c.1235C>T							6560	16/18					46			COAD			1	Female	Matched	218.767
Colorectal Adenocarcinoma (TCGA, Firehose Legacy)	TCGA-AA-A010-01	Colorectal Cancer	Colon Adenocarcinoma	R384C	OncoKB: NA;CIViC: NA;MyCancerGenome: not present;CancerHotspot: no;3DHotspot: no	SIFT: impact: deleterious, score: 0;Polyphen-2: impact: possibly_damaging, score: 0.892	Missense_Mutation	SNP	Diploid		Somatic	Valid	broad.mit.edu	20	34215288	34215288	G	A	20:g.34215288G>A	ENST00000352393.4:c.1150C>T							6560	16/18					46			COAD			1	Female	Matched	218.767
Colorectal Adenocarcinoma (Genentech, Nature 2012)	587256	Colorectal Cancer	Colorectal Adenocarcinoma	R129W	OncoKB: NA;CIViC: NA;MyCancerGenome: not present;CancerHotspot: no;3DHotspot: no	SIFT: impact: deleterious, score: 0;Polyphen-2: impact: benign, score: 0.339	Missense_Mutation	SNP		1	NA	VALIDATED	Genentech	20	34220247	34220247	G	A	20:g.34220247G>A	ENST00000352393.4:c.370C>T							938	2022-06-18							MSI	COADREAD			1		Matched	31.1333				Adenocarcinoma	Tumor	85	colon
Colorectal Adenocarcinoma (Genentech, Nature 2012)	587284	Colorectal Cancer	Colorectal Adenocarcinoma	T505I	OncoKB: NA;CIViC: NA;MyCancerGenome: not present;CancerHotspot: no;3DHotspot: no	SIFT: impact: tolerated, score: 0.13;Polyphen-2: impact: benign, score: 0.025	Missense_Mutation	SNP		1	NA	VALIDATED	Genentech	20	34214278	34214278	G	A	20:g.34214278G>A	ENST00000352393.4:c.1499C>T							2244	18/18							MSI	COADREAD			1		Matched	74.5667				Adenocarcinoma	Tumor	90	colon
Colorectal Adenocarcinoma (Genentech, Nature 2012)	587336	Colorectal Cancer	Colorectal Adenocarcinoma	N208S	OncoKB: NA;CIViC: NA;MyCancerGenome: not present;CancerHotspot: no;3DHotspot: no	SIFT: impact: deleterious, score: 0.01;Polyphen-2: impact: benign, score: 0.039	Missense_Mutation	SNP		1	NA	VALIDATED	Genentech	20	34219629	34219629	T	C	20:g.34219629T>C	ENST00000352393.4:c.608A>G							764	2022-09-18							MSI	COADREAD			1		Matched	25.4				Adenocarcinoma	Tumor	50	colon
Colorectal Adenocarcinoma (Genentech, Nature 2012)	587376	Colorectal Cancer	Colorectal Adenocarcinoma	K261N	OncoKB: NA;CIViC: NA;MyCancerGenome: not present;CancerHotspot: no;3DHotspot: no	SIFT: impact: deleterious, score: 0;Polyphen-2: impact: benign, score: 0.024	Missense_Mutation	SNP		1	NA	VALIDATED	Genentech	20	34219223	34219223	C	A	20:g.34219223C>A	ENST00000352393.4:c.768G>T							9399	2022-11-18							MSS	COADREAD			1		Matched	312.033				Adenocarcinoma	Tumor	65	colon
Colon Cancer (CPTAC-2 Prospective, Cell 2019)	11CO031	Colorectal Cancer	Colon Adenocarcinoma	S337L	OncoKB: NA;CIViC: NA;MyCancerGenome: not present;CancerHotspot: no;3DHotspot: no	SIFT: impact: deleterious, score: 0;Polyphen-2: impact: possibly_damaging, score: 0.631	Missense_Mutation	SNP	Diploid		NA	NA	NA	20	34218823	34218823	G	A	20:g.34218823G>A	ENST00000352393.4:c.995C>T							965	13/18					54		MSI-H	COAD			1	Female	Matched	31.9667		Descending Colon
Colon Cancer (CPTAC-2 Prospective, Cell 2019)	14CO003	Colorectal Cancer	Colon Adenocarcinoma	R272W	OncoKB: NA;CIViC: NA;MyCancerGenome: not present;CancerHotspot: no;3DHotspot: no	SIFT: impact: deleterious, score: 0;Polyphen-2: impact: benign, score: 0.339	Missense_Mutation	SNP	Diploid		NA	NA	NA	20	34219192	34219192	G	A	20:g.34219192G>A	ENST00000352393.4:c.799C>T							809	2022-11-18					75		MSI-H	COAD			1	Female	Matched	26.8333		Tranverse Colon
Colon Cancer (CPTAC-2 Prospective, Cell 2019)	01CO014	Colorectal Cancer	Colon Adenocarcinoma	V36I	OncoKB: NA;CIViC: NA;MyCancerGenome: not present;CancerHotspot: no;3DHotspot: no	SIFT: impact: deleterious, score: 0.03;Polyphen-2: impact: probably_damaging, score: 0.924	Missense_Mutation	SNP	Diploid		NA	NA	NA	20	34220755	34220755	C	T	20:g.34220755C>T	ENST00000352393.4:c.91G>A							1020	2022-04-18					78		MSI-H	COAD			1	Female	Matched	33.9		Hepatix Flexure
Colon Cancer (CPTAC-2 Prospective, Cell 2019)	05CO005	Colorectal Cancer	Colon Adenocarcinoma	X243_splice	OncoKB: NA;CIViC: NA;MyCancerGenome: not present;CancerHotspot: no;3DHotspot: no	SIFT: NA;Polyphen-2: NA	Splice_Region	SNP	Amp		NA	NA	NA	20	34219414	34219414	C	T	20:g.34219414C>T	ENST00000352393.4:c.714G>A							137	2022-10-18					62		MSS	COAD			1	Male	Matched	4.46667		Sigmoid Colon
Colon Cancer (CPTAC-2 Prospective, Cell 2019)	05CO050	Colorectal Cancer	Colon Adenocarcinoma	R493Q	OncoKB: NA;CIViC: NA;MyCancerGenome: not present;CancerHotspot: no;3DHotspot: no	SIFT: impact: tolerated, score: 0.63;Polyphen-2: impact: benign, score: 0.001	Missense_Mutation	SNP	Diploid		NA	NA	NA	20	34214499	34214499	C	T	20:g.34214499C>T	ENST00000352393.4:c.1463G>A							2019	17/18					67		MSI-H	COAD			1	Female	Matched	67.3667		Cecum
Colon Cancer (CPTAC-2 Prospective, Cell 2019)	16CO002	Colorectal Cancer	Colon Adenocarcinoma	P243T	OncoKB: NA;CIViC: NA;MyCancerGenome: not present;CancerHotspot: no;3DHotspot: no	SIFT: impact: tolerated, score: 0.1;Polyphen-2: impact: benign, score: 0.01	Missense_Mutation	SNP	Gain		NA	NA	NA	20	34219416	34219416	G	T	20:g.34219416G>T	ENST00000352393.4:c.712C>A							66	2022-10-18					68		MSS	COAD			1	Male	Matched	2.16667		Splenic Flexure
Colorectal Adenocarcinoma (TCGA, PanCancer Atlas)	TCGA-AA-3715-01	Colorectal Cancer	Colon Adenocarcinoma	Y66C	OncoKB: NA;CIViC: NA;MyCancerGenome: not present;CancerHotspot: no;3DHotspot: no	SIFT: impact: deleterious, score: 0.02;Polyphen-2: impact: probably_damaging, score: 1	Missense_Mutation	SNP	Diploid		.	.	.	20	34220551	34220551	T	C	20:g.34220551T>C	ENST00000352393.4:c.197A>G	0.26		160	446		318	2119	2022-05-18					77			COAD			1	Male	Matched	70.8333					Indivumed		Colon Adenocarcinoma
Colorectal Adenocarcinoma (TCGA, PanCancer Atlas)	TCGA-AA-A022-01	Colorectal Cancer	Colon Adenocarcinoma	V501M	OncoKB: NA;CIViC: NA;MyCancerGenome: not present;CancerHotspot: no;3DHotspot: no	SIFT: impact: deleterious, score: 0.01;Polyphen-2: impact: possibly_damaging, score: 0.531	Missense_Mutation	SNP	Diploid		.	.	.	20	34214276	34214276	C	T	20:g.34214276C>T	ENST00000352393.4:c.1501G>A	0.45		36	44		97	1471	18/18					88			COAD			1	Female	Matched	49.3333					ILSBio		Colon Adenocarcinoma
Colorectal Adenocarcinoma (TCGA, PanCancer Atlas)	TCGA-AA-A010-01	Colorectal Cancer	Colon Adenocarcinoma	S412L	OncoKB: NA;CIViC: NA;MyCancerGenome: not present;CancerHotspot: no;3DHotspot: no	SIFT: impact: deleterious, score: 0.03;Polyphen-2: impact: benign, score: 0.066	Missense_Mutation	SNP	Diploid		.	.	.	20	34215203	34215203	G	A	20:g.34215203G>A	ENST00000352393.4:c.1235C>T	0.32		30	64		52	7491	16/18					46			COAD			1	Female	Matched	250.7					University of Pittsburgh		Colon Adenocarcinoma
Colorectal Adenocarcinoma (TCGA, PanCancer Atlas)	TCGA-AA-A010-01	Colorectal Cancer	Colon Adenocarcinoma	R384C	OncoKB: NA;CIViC: NA;MyCancerGenome: not present;CancerHotspot: no;3DHotspot: no	SIFT: impact: deleterious, score: 0;Polyphen-2: impact: possibly_damaging, score: 0.892	Missense_Mutation	SNP	Diploid		.	.	.	20	34215288	34215288	G	A	20:g.34215288G>A	ENST00000352393.4:c.1150C>T	0.33		40	83		59	7491	16/18					46			COAD			1	Female	Matched	250.7					University of Pittsburgh		Colon Adenocarcinoma
Colorectal Adenocarcinoma (TCGA, PanCancer Atlas)	TCGA-D5-6532-01	Colorectal Cancer	Colon Adenocarcinoma	V435A	OncoKB: NA;CIViC: NA;MyCancerGenome: not present;CancerHotspot: no;3DHotspot: no	SIFT: impact: deleterious, score: 0;Polyphen-2: impact: possibly_damaging, score: 0.593	Missense_Mutation	SNP	Gain		.	.	.	20	34214658	34214658	A	G	20:g.34214658A>G	ENST00000352393.4:c.1304T>C	0.16		28	148		144	93	17/18					61			COAD			1	Male	Matched	3.13333					University Of Michigan		Colon Adenocarcinoma
Colorectal Adenocarcinoma (TCGA, PanCancer Atlas)	TCGA-WS-AB45-01	Colorectal Cancer	Mucinous Adenocarcinoma of the Colon and Rectum	X66_splice	OncoKB: NA;CIViC: NA;MyCancerGenome: not present;CancerHotspot: no;3DHotspot: no	SIFT: NA;Polyphen-2: NA	Splice_Region	SNP	Diploid		.	.	.	20	34246911	34246911	G	A	20:g.34246911G>A	ENST00000352393.4:c.-196-7C>T	0.16		33	175		264	2512						52			MACR			1	Female	Matched	84.3333					Medical College of Georgia		Colon Adenocarcinoma, Mucinous Type
Colorectal Adenocarcinoma (TCGA, Nature 2012)	TCGA-AA-3554-01	Colorectal Adenocarcinoma	Colon Adenocarcinoma	A503T	OncoKB: NA;CIViC: NA;MyCancerGenome: not present;CancerHotspot: no;3DHotspot: no	SIFT: impact: deleterious, score: 0;Polyphen-2: impact: possibly_damaging, score: 0.869	Missense_Mutation	SNP	Diploid		Somatic	Valid	hgsc.bcm.edu	20	34214270	34214270	C	T	20:g.34214270C>T	ENST00000352393.4:c.1507G>A							245	18/18							MSI-H	COAD			1	Female	Matched	8.3
Colorectal Adenocarcinoma (TCGA, Nature 2012)	TCGA-AA-3715-01	Colorectal Adenocarcinoma	Colon Adenocarcinoma	Y66C	OncoKB: NA;CIViC: NA;MyCancerGenome: not present;CancerHotspot: no;3DHotspot: no	SIFT: impact: deleterious, score: 0.02;Polyphen-2: impact: probably_damaging, score: 1	Missense_Mutation	SNP	Diploid		Somatic	Valid	broad.mit.edu	20	34220551	34220551	T	C	20:g.34220551T>C	ENST00000352393.4:c.197A>G							1481	2022-05-18							MSI-H	COAD			1	Male	Matched	50.0667
Colorectal Adenocarcinoma (TCGA, Nature 2012)	TCGA-AA-A022-01	Colorectal Adenocarcinoma	Colon Adenocarcinoma	V501M	OncoKB: NA;CIViC: NA;MyCancerGenome: not present;CancerHotspot: no;3DHotspot: no	SIFT: impact: deleterious, score: 0.01;Polyphen-2: impact: possibly_damaging, score: 0.531	Missense_Mutation	SNP	Diploid		Somatic	Valid	broad.mit.edu	20	34214276	34214276	C	T	20:g.34214276C>T	ENST00000352393.4:c.1501G>A							910	18/18							MSI-H	COAD			1	Female	Matched	30.3667
Colorectal Adenocarcinoma (TCGA, Nature 2012)	TCGA-AA-A010-01	Colorectal Adenocarcinoma	Colon Adenocarcinoma	S412L	OncoKB: NA;CIViC: NA;MyCancerGenome: not present;CancerHotspot: no;3DHotspot: no	SIFT: impact: deleterious, score: 0.03;Polyphen-2: impact: benign, score: 0.066	Missense_Mutation	SNP	Diploid		Somatic	Valid	broad.mit.edu	20	34215203	34215203	G	A	20:g.34215203G>A	ENST00000352393.4:c.1235C>T							6553	16/18							MSI-L	COAD			1	Female	Matched	218.8
Colorectal Adenocarcinoma (TCGA, Nature 2012)	TCGA-AA-A010-01	Colorectal Adenocarcinoma	Colon Adenocarcinoma	R384C	OncoKB: NA;CIViC: NA;MyCancerGenome: not present;CancerHotspot: no;3DHotspot: no	SIFT: impact: deleterious, score: 0;Polyphen-2: impact: possibly_damaging, score: 0.892	Missense_Mutation	SNP	Diploid		Somatic	Valid	broad.mit.edu	20	34215288	34215288	G	A	20:g.34215288G>A	ENST00000352393.4:c.1150C>T							6553	16/18							MSI-L	COAD			1	Female	Matched	218.8
[truncated: 227 more columns]

## Sheet: CTSB-table
Study of Origin	Sample ID	Cancer Type	Cancer Type Detailed	Protein Change	Annotation	Functional Impact	Mutation Type	Variant Type	Copy #	COSMIC	MS	VS	Center	Chromosome	Start Pos	End Pos	Ref	Var	HGVSg	HGVSc	Allele Freq (T)	Allele Freq (N)	Variant Reads	Ref Reads	Variant Reads (Normal)	Ref Reads (Normal)	# Mut in Sample	Exon	gnomAD	ClinVar	dbSNP	SIGNAL	Diagnosis Age	CIMP Category	MSI Status	Oncotree Code	Percent Necrosis	Tumor Grade	Number of Samples Per Patient	Sex	Somatic Status	TMB (nonsynonymous)	tumor purity	Tumor Site	Tumor Stage	Diagnosis	Tissue Source Site	tumor content	Tumor Type
Colorectal Adenocarcinoma (DFCI, Cell Reports 2016)	coadread_dfci_2016_292	Colorectal Adenocarcinoma	Colorectal Adenocarcinoma	P217L	OncoKB: NA;CIViC: NA;MyCancerGenome: not present;CancerHotspot: no;3DHotspot: no	SIFT: impact: tolerated, score: 0.36;Polyphen-2: impact: possibly_damaging, score: 0.838	Missense_Mutation	SNP			NA	NA	dfci.harvard.edu	8	11705214	11705214	G	A	8:g.11705214G>A	ENST00000345125.3:c.650C>T							231	2022-08-11					60	CIMP-0/low	MSS	COADREAD	5	Poor	1	Female	Matched	7.73333		Ascending To Transverse Colon	II
Colorectal Adenocarcinoma (DFCI, Cell Reports 2016)	coadread_dfci_2016_3064	Colorectal Adenocarcinoma	Colorectal Adenocarcinoma	A127V	OncoKB: NA;CIViC: NA;MyCancerGenome: not present;CancerHotspot: no;3DHotspot: no	SIFT: impact: deleterious, score: 0;Polyphen-2: impact: benign, score: 0.022	Missense_Mutation	SNP			NA	NA	dfci.harvard.edu	8	11706621	11706621	G	A	8:g.11706621G>A	ENST00000345125.3:c.380C>T							1333	2022-06-11					76	CIMP-high	MSI-high	COADREAD	0	Well-Moderate	1	Female	Matched	44.5333	66	Ascending To Transverse Colon	II
Colorectal Adenocarcinoma (DFCI, Cell Reports 2016)	coadread_dfci_2016_233366	Colorectal Adenocarcinoma	Colorectal Adenocarcinoma	E242K	OncoKB: NA;CIViC: NA;MyCancerGenome: not present;CancerHotspot: no;3DHotspot: no	SIFT: impact: deleterious, score: 0;Polyphen-2: impact: possibly_damaging, score: 0.892	Missense_Mutation	SNP			NA	NA	dfci.harvard.edu	8	11704630	11704630	C	T	8:g.11704630C>T	ENST00000345125.3:c.724G>A							1261	2022-09-11					80			COADREAD			1	Female	Matched	42.0667		Ascending To Transverse Colon	III
Colorectal Adenocarcinoma (DFCI, Cell Reports 2016)	coadread_dfci_2016_2565	Colorectal Adenocarcinoma	Colorectal Adenocarcinoma	A156del	OncoKB: NA;CIViC: NA;MyCancerGenome: not present;CancerHotspot: no;3DHotspot: no	SIFT: NA;Polyphen-2: NA	In_Frame_Del	DEL			NA	NA	dfci.harvard.edu	8	11705639	11705641	CAG	-	8:g.11705639_11705641del	ENST00000345125.3:c.467_469del							514	2022-07-11					66	CIMP-high	MSS	COADREAD	0	Well-Moderate	1	Female	Matched	17.0333	44	Splenic Flexure To Sigmoid Colon	I
Colorectal Adenocarcinoma (DFCI, Cell Reports 2016)	coadread_dfci_2016_3080	Colorectal Adenocarcinoma	Colorectal Adenocarcinoma	A116D	OncoKB: NA;CIViC: NA;MyCancerGenome: not present;CancerHotspot: no;3DHotspot: no	SIFT: impact: deleterious, score: 0;Polyphen-2: impact: probably_damaging, score: 0.985	Missense_Mutation	SNP			NA	NA	dfci.harvard.edu	8	11706654	11706654	G	T	8:g.11706654G>T	ENST00000345125.3:c.347C>A							1351	2022-06-11					75	CIMP-high	MSI-high	COADREAD	0	Well-Moderate	1	Female	Matched	44.8667	55	Ascending To Transverse Colon	I
Colorectal Adenocarcinoma (DFCI, Cell Reports 2016)	coadread_dfci_2016_335135	Colorectal Adenocarcinoma	Colorectal Adenocarcinoma	R331H	OncoKB: NA;CIViC: NA;MyCancerGenome: not present;CancerHotspot: no;3DHotspot: no	SIFT: impact: deleterious, score: 0.02;Polyphen-2: impact: benign, score: 0.003	Missense_Mutation	SNP			NA	NA	dfci.harvard.edu	8	11702662	11702662	C	T	8:g.11702662C>T	ENST00000345125.3:c.992G>A							4138	2022-11-11					86			COADREAD			1	Female	Matched	137.767		Ascending To Transverse Colon	I
Colorectal Adenocarcinoma (DFCI, Cell Reports 2016)	coadread_dfci_2016_3641	Colorectal Adenocarcinoma	Colorectal Adenocarcinoma	V168A	OncoKB: NA;CIViC: NA;MyCancerGenome: not present;CancerHotspot: no;3DHotspot: no	SIFT: impact: deleterious, score: 0.01;Polyphen-2: impact: probably_damaging, score: 1	Missense_Mutation	SNP			NA	NA	dfci.harvard.edu	8	11705605	11705605	A	G	8:g.11705605A>G	ENST00000345125.3:c.503T>C							1142	2022-07-11					68	CIMP-high	MSI-high	COADREAD	5	Well-Moderate	1	Female	Matched	38.3	50	Ascending To Transverse Colon	I
Colorectal Adenocarcinoma (TCGA, Firehose Legacy)	TCGA-AA-3947-01	Colorectal Cancer	Mucinous Adenocarcinoma of the Colon and Rectum	C105R	OncoKB: NA;CIViC: NA;MyCancerGenome: not present;CancerHotspot: no;3DHotspot: no	SIFT: impact: deleterious, score: 0;Polyphen-2: impact: benign, score: 0.232	Missense_Mutation	SNP	Diploid	1	Somatic	Valid	broad.mit.edu	8	11708389	11708389	A	G	8:g.11708389A>G	ENST00000345125.3:c.313T>C							1220	2022-05-11					60			MACR			1	Female	Matched	43.1667
Colorectal Adenocarcinoma (TCGA, Firehose Legacy)	TCGA-AA-A022-01	Colorectal Cancer	Colon Adenocarcinoma	C179Y	OncoKB: NA;CIViC: NA;MyCancerGenome: not present;CancerHotspot: no;3DHotspot: no	SIFT: impact: deleterious, score: 0;Polyphen-2: impact: probably_damaging, score: 0.997	Missense_Mutation	SNP	Diploid	1	Somatic	Valid	broad.mit.edu	8	11705328	11705328	C	T	8:g.11705328C>T	ENST00000345125.3:c.536G>A							902	2022-08-11					88			COAD			1	Female	Matched	30.0667
Colorectal Adenocarcinoma (TCGA, Firehose Legacy)	TCGA-AG-3581-01	Colorectal Cancer	Rectal Adenocarcinoma	H269Q	OncoKB: NA;CIViC: NA;MyCancerGenome: not present;CancerHotspot: no;3DHotspot: no	SIFT: impact: deleterious, score: 0.01;Polyphen-2: impact: probably_damaging, score: 0.991	Missense_Mutation	SNP	Diploid	1	Somatic	Valid	hgsc.bcm.edu	8	11703285	11703285	G	C	8:g.11703285G>C	ENST00000345125.3:c.807C>G							36	2022-10-11					63			READ			1	Male	Matched	1.2
Colorectal Adenocarcinoma (TCGA, Firehose Legacy)	TCGA-AG-A002-01	Colorectal Cancer	Rectal Adenocarcinoma	E322K	OncoKB: NA;CIViC: NA;MyCancerGenome: not present;CancerHotspot: no;3DHotspot: no	SIFT: impact: deleterious, score: 0;Polyphen-2: impact: probably_damaging, score: 1	Missense_Mutation	SNP	Diploid	1	Somatic	Valid	broad.mit.edu	8	11702690	11702690	C	T	8:g.11702690C>T	ENST00000345125.3:c.964G>A							9924	2022-11-11					35			READ			1	Male	Matched	330.733
Colorectal Adenocarcinoma (TCGA, Firehose Legacy)	TCGA-AG-A002-01	Colorectal Cancer	Rectal Adenocarcinoma	V191I	OncoKB: NA;CIViC: NA;MyCancerGenome: not present;CancerHotspot: no;3DHotspot: no	SIFT: impact: tolerated, score: 0.09;Polyphen-2: impact: benign, score: 0.055	Missense_Mutation	SNP	Diploid	1	Somatic	Unknown	broad.mit.edu	8	11705293	11705293	C	T	8:g.11705293C>T	ENST00000345125.3:c.571G>A							9924	2022-08-11					35			READ			1	Male	Matched	330.733
Colorectal Adenocarcinoma (Genentech, Nature 2012)	587228	Colorectal Cancer	Colorectal Adenocarcinoma	I184V	OncoKB: NA;CIViC: NA;MyCancerGenome: not present;CancerHotspot: no;3DHotspot: no	SIFT: impact: tolerated, score: 0.08;Polyphen-2: impact: possibly_damaging, score: 0.534	Missense_Mutation	SNP		1	NA	VALIDATED	Genentech	8	11705314	11705314	T	C	8:g.11705314T>C	ENST00000345125.3:c.550A>G							1301	2022-08-11							MSI	COADREAD			1		Matched	43.1667				Adenocarcinoma	Tumor	90	colon
Colorectal Adenocarcinoma (Genentech, Nature 2012)	587376	Colorectal Cancer	Colorectal Adenocarcinoma	S257L	OncoKB: NA;CIViC: NA;MyCancerGenome: not present;CancerHotspot: no;3DHotspot: no	SIFT: impact: tolerated, score: 0.05;Polyphen-2: impact: benign, score: 0.173	Missense_Mutation	SNP		1	NA	VALIDATED	Genentech	8	11704584	11704584	G	A	8:g.11704584G>A	ENST00000345125.3:c.770C>T							9399	2022-09-11							MSS	COADREAD			1		Matched	312.033				Adenocarcinoma	Tumor	65	colon
Colon Cancer (CPTAC-2 Prospective, Cell 2019)	11CO072	Colorectal Cancer	Colon Adenocarcinoma	L26V	OncoKB: NA;CIViC: NA;MyCancerGenome: not present;CancerHotspot: no;3DHotspot: no	SIFT: impact: deleterious, score: 0;Polyphen-2: impact: benign, score: 0.048	Missense_Mutation	SNP	ShallowDel	3	NA	NA	NA	8	11710888	11710888	G	C	8:g.11710888G>C	ENST00000345125.3:c.76C>G							148	2022-03-11					65		MSS	COAD			1	Female	Matched	4.86667		Descending Colon
Colorectal Adenocarcinoma (TCGA, PanCancer Atlas)	TCGA-AD-A5EJ-01	Colorectal Cancer	Colon Adenocarcinoma	E201Rfs*74	OncoKB: NA;CIViC: NA;MyCancerGenome: not present;CancerHotspot: no;3DHotspot: no	SIFT: NA;Polyphen-2: NA	Frame_Shift_Del	DEL	Diploid		.	.	.	8	11705263	11705263	C	-	8:g.11705263del	ENST00000345125.3:c.601del	0.29		36	90		111	1444	2022-08-11					74			COAD			1	Female	Matched	48.2					Harvard		Colon Adenocarcinoma
Colorectal Adenocarcinoma (TCGA, PanCancer Atlas)	TCGA-AA-3947-01	Colorectal Cancer	Mucinous Adenocarcinoma of the Colon and Rectum	C105R	OncoKB: NA;CIViC: NA;MyCancerGenome: not present;CancerHotspot: no;3DHotspot: no	SIFT: impact: deleterious, score: 0;Polyphen-2: impact: benign, score: 0.232	Missense_Mutation	SNP	Diploid	1	.	.	.	8	11708389	11708389	A	G	8:g.11708389A>G	ENST00000345125.3:c.313T>C	0.48		24	26		73	2291	2022-05-11					60			MACR			1	Female	Matched	76.8					Indivumed		Colon Adenocarcinoma, Mucinous Type
Colorectal Adenocarcinoma (TCGA, PanCancer Atlas)	TCGA-AA-A022-01	Colorectal Cancer	Colon Adenocarcinoma	C179Y	OncoKB: NA;CIViC: NA;MyCancerGenome: not present;CancerHotspot: no;3DHotspot: no	SIFT: impact: deleterious, score: 0;Polyphen-2: impact: probably_damaging, score: 0.997	Missense_Mutation	SNP	Diploid	1	.	.	.	8	11705328	11705328	C	T	8:g.11705328C>T	ENST00000345125.3:c.536G>A	0.33		40	80		127	1471	2022-08-11					88			COAD			1	Female	Matched	49.3333					ILSBio		Colon Adenocarcinoma
Colorectal Adenocarcinoma (TCGA, PanCancer Atlas)	TCGA-AG-A002-01	Colorectal Cancer	Rectal Adenocarcinoma	E322K	OncoKB: NA;CIViC: NA;MyCancerGenome: not present;CancerHotspot: no;3DHotspot: no	SIFT: impact: deleterious, score: 0;Polyphen-2: impact: probably_damaging, score: 1	Missense_Mutation	SNP	Diploid	1	.	.	.	8	11702690	11702690	C	T	8:g.11702690C>T	ENST00000345125.3:c.964G>A	0.29		9	22		31	11411	2022-11-11					35			READ			1	Male	Matched	382.633					Indivumed		Rectal Adenocarcinoma
Colorectal Adenocarcinoma (TCGA, PanCancer Atlas)	TCGA-AG-A002-01	Colorectal Cancer	Rectal Adenocarcinoma	V191I	OncoKB: NA;CIViC: NA;MyCancerGenome: not present;CancerHotspot: no;3DHotspot: no	SIFT: impact: tolerated, score: 0.09;Polyphen-2: impact: benign, score: 0.055	Missense_Mutation	SNP	Diploid	1	.	.	.	8	11705293	11705293	C	T	8:g.11705293C>T	ENST00000345125.3:c.571G>A	0.5		17	17		53	11411	2022-08-11					35			READ			1	Male	Matched	382.633					Indivumed		Rectal Adenocarcinoma
Colorectal Adenocarcinoma (TCGA, PanCancer Atlas)	TCGA-CA-6718-01	Colorectal Cancer	Colon Adenocarcinoma	D333N	OncoKB: NA;CIViC: NA;MyCancerGenome: not present;CancerHotspot: no;3DHotspot: no	SIFT: impact: tolerated, score: 0.38;Polyphen-2: impact: benign, score: 0	Missense_Mutation	SNP	Diploid		.	.	.	8	11702657	11702657	C	T	8:g.11702657C>T	ENST00000345125.3:c.997G>A	0.28	0.02	11	29	1	54	3205	2022-11-11					46			COAD			1	Male	Matched	107.067					MSKCC		Colon Adenocarcinoma
Colorectal Adenocarcinoma (TCGA, PanCancer Atlas)	TCGA-A6-2686-01	Colorectal Cancer	Colon Adenocarcinoma	R120L	OncoKB: NA;CIViC: NA;MyCancerGenome: not present;CancerHotspot: no;3DHotspot: no	SIFT: impact: deleterious, score: 0;Polyphen-2: impact: probably_damaging, score: 0.993	Missense_Mutation	SNP	Diploid		.	.	.	8	11706642	11706642	C	A	8:g.11706642C>A	ENST00000345125.3:c.359G>T	0.27		4	11		86	2138	2022-06-11					81			COAD			1	Female	Matched	135.767					Indivumed		Colon Adenocarcinoma
Colorectal Adenocarcinoma (TCGA, PanCancer Atlas)	TCGA-CK-6746-01	Colorectal Cancer	Colon Adenocarcinoma	Y33H	OncoKB: NA;CIViC: NA;MyCancerGenome: not present;CancerHotspot: no;3DHotspot: no	SIFT: impact: tolerated, score: 0.16;Polyphen-2: impact: benign, score: 0.023	Missense_Mutation	SNP	Gain	1	.	.	.	8	11710867	11710867	A	G	8:g.11710867A>G	ENST00000345125.3:c.97T>C	0.28		13	33		37	1195	2022-03-11					84			COAD			1	Female	Matched	40.1333					Greater Poland Cancer Center		Colon Adenocarcinoma
Colorectal Adenocarcinoma (TCGA, Nature 2012)	TCGA-AA-3947-01	Colorectal Adenocarcinoma	Colorectal Adenocarcinoma	C105R	OncoKB: NA;CIViC: NA;MyCancerGenome: not present;CancerHotspot: no;3DHotspot: no	SIFT: impact: deleterious, score: 0;Polyphen-2: impact: benign, score: 0.232	Missense_Mutation	SNP	Diploid	1	Somatic	Valid	broad.mit.edu	8	11708389	11708389	A	G	8:g.11708389A>G	ENST00000345125.3:c.313T>C							1227	2022-05-11							MSI-H	COADREAD			1	Female	Matched	43.5
Colorectal Adenocarcinoma (TCGA, Nature 2012)	TCGA-AA-A022-01	Colorectal Adenocarcinoma	Colon Adenocarcinoma	C179Y	OncoKB: NA;CIViC: NA;MyCancerGenome: not present;CancerHotspot: no;3DHotspot: no	SIFT: impact: deleterious, score: 0;Polyphen-2: impact: probably_damaging, score: 0.997	Missense_Mutation	SNP	Diploid	1	Somatic	Valid	broad.mit.edu	8	11705328	11705328	C	T	8:g.11705328C>T	ENST00000345125.3:c.536G>A							910	2022-08-11							MSI-H	COAD			1	Female	Matched	30.3667
Colorectal Adenocarcinoma (TCGA, Nature 2012)	TCGA-AG-3581-01	Colorectal Adenocarcinoma	Rectal Adenocarcinoma	H269Q	OncoKB: NA;CIViC: NA;MyCancerGenome: not present;CancerHotspot: no;3DHotspot: no	SIFT: impact: deleterious, score: 0.01;Polyphen-2: impact: probably_damaging, score: 0.991	Missense_Mutation	SNP	Diploid	1	Somatic	Valid	hgsc.bcm.edu	8	11703285	11703285	G	C	8:g.11703285G>C	ENST00000345125.3:c.807C>G							36	2022-10-11							MSS	READ			1	Male	Matched	1.2
Colorectal Adenocarcinoma (TCGA, Nature 2012)	TCGA-AG-A002-01	Colorectal Adenocarcinoma	Rectal Adenocarcinoma	E322K	OncoKB: NA;CIViC: NA;MyCancerGenome: not present;CancerHotspot: no;3DHotspot: no	SIFT: impact: deleterious, score: 0;Polyphen-2: impact: probably_damaging, score: 1	Missense_Mutation	SNP	Diploid	1	Somatic	Valid	broad.mit.edu;hgsc.bcm.edu	8	11702690	11702690	C	T	8:g.11702690C>T	ENST00000345125.3:c.964G>A							9901	2022-11-11							MSS	READ			1	Male	Matched	524.7
Colorectal Adenocarcinoma (TCGA, Nature 2012)	TCGA-AG-A002-01	Colorectal Adenocarcinoma	Rectal Adenocarcinoma	V191I	OncoKB: NA;CIViC: NA;MyCancerGenome: not present;CancerHotspot: no;3DHotspot: no	SIFT: impact: tolerated, score: 0.09;Polyphen-2: impact: benign, score: 0.055	Missense_Mutation	SNP	Diploid	1	Somatic	Valid	broad.mit.edu	8	11705293	11705293	C	T	8:g.11705293C>T	ENST00000345125.3:c.571G>A							9901	2022-08-11							MSS	READ			1	Male	Matched	524.7
[truncated: 227 more columns]

## Sheet: ELN-table
Study of Origin	Sample ID	Cancer Type	Cancer Type Detailed	Protein Change	Annotation	Functional Impact	Mutation Type	Variant Type	Copy #	COSMIC	MS	VS	Center	Chromosome	Start Pos	End Pos	Ref	Var	HGVSg	HGVSc	Allele Freq (T)	Allele Freq (N)	Variant Reads	Ref Reads	Variant Reads (Normal)	Ref Reads (Normal)	# Mut in Sample	Exon	gnomAD	ClinVar	dbSNP	SIGNAL	Diagnosis Age	CIMP Category	MSI Status	Oncotree Code	Percent Necrosis	Tumor Grade	Number of Samples Per Patient	Sex	Somatic Status	TMB (nonsynonymous)	tumor purity	Tumor Site	Tumor Stage	Diagnosis	Tissue Source Site	tumor content	Tumor Type
Colorectal Adenocarcinoma (DFCI, Cell Reports 2016)	coadread_dfci_2016_302124	Colorectal Adenocarcinoma	Colorectal Adenocarcinoma	V503L	OncoKB: NA;CIViC: NA;MyCancerGenome: not present;CancerHotspot: no;3DHotspot: no	SIFT: impact: tolerated_low_confidence, score: 0.17;Polyphen-2: impact: benign, score: 0.001	Missense_Mutation	SNP			NA	NA	dfci.harvard.edu	7	73474308	73474308	G	T	7:g.73474308G>T	ENST00000358929.4:c.1612G>T							777	24/34					74			COADREAD			1	Female	Matched	25.8667		Ascending To Transverse Colon	III
Colorectal Adenocarcinoma (DFCI, Cell Reports 2016)	coadread_dfci_2016_3301	Colorectal Adenocarcinoma	Colorectal Adenocarcinoma	G117R	OncoKB: NA;CIViC: NA;MyCancerGenome: not present;CancerHotspot: no;3DHotspot: no	SIFT: impact: deleterious_low_confidence, score: 0;Polyphen-2: impact: probably_damaging, score: 1	Missense_Mutation	SNP			NA	NA	dfci.harvard.edu	7	73457337	73457337	G	A	7:g.73457337G>A	ENST00000358929.4:c.349G>A							285	1934-07-01					62		MSS	COADREAD	0	Well-Moderate	1	Male	Matched	9.6	66	Cecum	IV
Colorectal Adenocarcinoma (DFCI, Cell Reports 2016)	coadread_dfci_2016_102	Colorectal Adenocarcinoma	Colorectal Adenocarcinoma	X439_splice	OncoKB: NA;CIViC: NA;MyCancerGenome: not present;CancerHotspot: no;3DHotspot: no	SIFT: NA;Polyphen-2: NA	Splice_Site	SNP			NA	NA	dfci.harvard.edu	7	73470766	73470766	G	A	7:g.73470766G>A	ENST00000358929.4:c.1315+1G>A							1487			Uncertain_significance			73	CIMP-high	MSI-high	COADREAD	0	Well-Moderate	1	Female	Matched	49.5667		Ascending To Transverse Colon	II
Colorectal Adenocarcinoma (DFCI, Cell Reports 2016)	coadread_dfci_2016_1225	Colorectal Adenocarcinoma	Colorectal Adenocarcinoma	G45E	OncoKB: NA;CIViC: NA;MyCancerGenome: not present;CancerHotspot: no;3DHotspot: no	SIFT: impact: deleterious_low_confidence, score: 0;Polyphen-2: impact: probably_damaging, score: 0.998	Missense_Mutation	SNP			NA	NA	dfci.harvard.edu	7	73450885	73450885	G	A	7:g.73450885G>A	ENST00000358929.4:c.134G>A							771	1934-03-01					75	CIMP-high	MSI-high	COADREAD	0	Well-Moderate	1	Female	Matched	25.6667	50	Ascending To Transverse Colon	II
Colorectal Adenocarcinoma (DFCI, Cell Reports 2016)	coadread_dfci_2016_1231	Colorectal Adenocarcinoma	Colorectal Adenocarcinoma	A77V	OncoKB: NA;CIViC: NA;MyCancerGenome: not present;CancerHotspot: no;3DHotspot: no	SIFT: impact: deleterious_low_confidence, score: 0.01;Polyphen-2: impact: benign, score: 0.271	Missense_Mutation	SNP			NA	NA	dfci.harvard.edu	7	73455579	73455579	C	T	7:g.73455579C>T	ENST00000358929.4:c.230C>T							1394	1934-05-01					74	CIMP-0/low	MSI-high	COADREAD	0	Well-Moderate	1	Female	Matched	46.4333	50	Cecum	I
Colorectal Adenocarcinoma (DFCI, Cell Reports 2016)	coadread_dfci_2016_134258	Colorectal Adenocarcinoma	Colorectal Adenocarcinoma	A466T	OncoKB: NA;CIViC: NA;MyCancerGenome: not present;CancerHotspot: no;3DHotspot: no	SIFT: impact: deleterious_low_confidence, score: 0.01;Polyphen-2: impact: probably_damaging, score: 0.99	Missense_Mutation	SNP			NA	NA	dfci.harvard.edu	7	73472008	73472008	G	A	7:g.73472008G>A	ENST00000358929.4:c.1483G>A							890	23/34					73			COADREAD			1	Female	Matched	29.4333		Ascending To Transverse Colon	I
Colorectal Adenocarcinoma (DFCI, Cell Reports 2016)	coadread_dfci_2016_1748	Colorectal Adenocarcinoma	Colorectal Adenocarcinoma	T5M	OncoKB: NA;CIViC: NA;MyCancerGenome: not present;CancerHotspot: no;3DHotspot: no	SIFT: impact: deleterious_low_confidence, score: 0;Polyphen-2: impact: possibly_damaging, score: 0.796	Missense_Mutation	SNP			NA	NA	dfci.harvard.edu	7	73442531	73442531	C	T	7:g.73442531C>T	ENST00000358929.4:c.14C>T							1334	1934-01-01					85	CIMP-high	MSI-high	COADREAD	10	Well-Moderate	1	Male	Matched	44.5667	40	Ascending To Transverse Colon	II
Colorectal Adenocarcinoma (DFCI, Cell Reports 2016)	coadread_dfci_2016_1791	Colorectal Adenocarcinoma	Colorectal Adenocarcinoma	G291V	OncoKB: NA;CIViC: NA;MyCancerGenome: not present;CancerHotspot: no;3DHotspot: no	SIFT: impact: deleterious_low_confidence, score: 0.03;Polyphen-2: impact: probably_damaging, score: 0.999	Missense_Mutation	SNP			NA	NA	dfci.harvard.edu	7	73466152	73466152	G	T	7:g.73466152G>T	ENST00000358929.4:c.872G>T							1305	16/34					68	CIMP-high	MSI-high	COADREAD	30	Poor	1	Male	Matched	43.5	40	Cecum	III
Colorectal Adenocarcinoma (DFCI, Cell Reports 2016)	coadread_dfci_2016_2259	Colorectal Adenocarcinoma	Colorectal Adenocarcinoma	P337L	OncoKB: NA;CIViC: NA;MyCancerGenome: not present;CancerHotspot: no;3DHotspot: no	SIFT: impact: deleterious_low_confidence, score: 0.01;Polyphen-2: impact: possibly_damaging, score: 0.87	Missense_Mutation	SNP			NA	NA	dfci.harvard.edu	7	73467553	73467553	C	T	7:g.73467553C>T	ENST00000358929.4:c.1010C>T							137	18/34					75	CIMP-0/low	MSS	COADREAD	0	Well-Moderate	1	Male	Matched	4.56667	30	Ascending To Transverse Colon	I
Colorectal Adenocarcinoma (DFCI, Cell Reports 2016)	coadread_dfci_2016_2269	Colorectal Adenocarcinoma	Colorectal Adenocarcinoma	G406S	OncoKB: NA;CIViC: NA;MyCancerGenome: not present;CancerHotspot: no;3DHotspot: no	SIFT: impact: deleterious_low_confidence, score: 0;Polyphen-2: impact: probably_damaging, score: 0.972	Missense_Mutation	SNP		1	NA	NA	dfci.harvard.edu	7	73470666	73470666	G	A	7:g.73470666G>A	ENST00000358929.4:c.1216G>A							4328	20/34					73	CIMP-0/low	MSS	COADREAD	0	Well-Moderate	1	Male	Matched	144.133	60	Splenic Flexure To Sigmoid Colon	I
Colorectal Adenocarcinoma (DFCI, Cell Reports 2016)	coadread_dfci_2016_2564	Colorectal Adenocarcinoma	Colorectal Adenocarcinoma	A302T	OncoKB: NA;CIViC: NA;MyCancerGenome: not present;CancerHotspot: no;3DHotspot: no	SIFT: impact: deleterious_low_confidence, score: 0.01;Polyphen-2: impact: benign, score: 0.375	Missense_Mutation	SNP			NA	NA	dfci.harvard.edu	7	73466268	73466268	G	A	7:g.73466268G>A	ENST00000358929.4:c.904G>A							923	17/34					63	CIMP-high	MSI-high	COADREAD	30	Well-Moderate	1	Female	Matched	30.8	33	Cecum	II
Colorectal Adenocarcinoma (DFCI, Cell Reports 2016)	coadread_dfci_2016_2641	Colorectal Adenocarcinoma	Colorectal Adenocarcinoma	G419D	OncoKB: NA;CIViC: NA;MyCancerGenome: not present;CancerHotspot: no;3DHotspot: no	SIFT: impact: deleterious_low_confidence, score: 0.04;Polyphen-2: impact: benign, score: 0.148	Missense_Mutation	SNP			NA	NA	dfci.harvard.edu	7	73470706	73470706	G	A	7:g.73470706G>A	ENST00000358929.4:c.1256G>A							927	20/34					75	CIMP-high	MSI-high	COADREAD	50	Poor	1	Female	Matched	30.8	22	Splenic Flexure To Sigmoid Colon	II
Colorectal Adenocarcinoma (DFCI, Cell Reports 2016)	coadread_dfci_2016_3025	Colorectal Adenocarcinoma	Colorectal Adenocarcinoma	G68R	OncoKB: NA;CIViC: NA;MyCancerGenome: not present;CancerHotspot: no;3DHotspot: no	SIFT: impact: deleterious_low_confidence, score: 0;Polyphen-2: impact: possibly_damaging, score: 0.854	Missense_Mutation	SNP			NA	NA	dfci.harvard.edu	7	73455551	73455551	G	A	7:g.73455551G>A	ENST00000358929.4:c.202G>A							651	1934-05-01		Uncertain_significance			77	CIMP-high	MSI-high	COADREAD		Well-Moderate	1	Female	Matched	21.6667	55	Ascending To Transverse Colon	II
Colorectal Adenocarcinoma (DFCI, Cell Reports 2016)	coadread_dfci_2016_3025	Colorectal Adenocarcinoma	Colorectal Adenocarcinoma	R10Q	OncoKB: NA;CIViC: NA;MyCancerGenome: not present;CancerHotspot: no;3DHotspot: no	SIFT: impact: deleterious_low_confidence, score: 0.01;Polyphen-2: impact: benign, score: 0.007	Missense_Mutation	SNP			NA	NA	dfci.harvard.edu	7	73442546	73442546	G	A	7:g.73442546G>A	ENST00000358929.4:c.29G>A							651	1934-01-01					77	CIMP-high	MSI-high	COADREAD		Well-Moderate	1	Female	Matched	21.6667	55	Ascending To Transverse Colon	II
Colorectal Adenocarcinoma (DFCI, Cell Reports 2016)	coadread_dfci_2016_306835	Colorectal Adenocarcinoma	Colorectal Adenocarcinoma	G518R	OncoKB: NA;CIViC: NA;MyCancerGenome: not present;CancerHotspot: no;3DHotspot: no	SIFT: impact: deleterious_low_confidence, score: 0;Polyphen-2: impact: possibly_damaging, score: 0.882	Missense_Mutation	SNP			NA	NA	dfci.harvard.edu	7	73474353	73474353	G	C	7:g.73474353G>C	ENST00000358929.4:c.1657G>C							66	24/34					72			COADREAD			1	Female	Matched	2.13333		Splenic Flexure To Sigmoid Colon	II
Colorectal Adenocarcinoma (DFCI, Cell Reports 2016)	coadread_dfci_2016_3181	Colorectal Adenocarcinoma	Colorectal Adenocarcinoma	G388R	OncoKB: NA;CIViC: NA;MyCancerGenome: not present;CancerHotspot: no;3DHotspot: no	SIFT: impact: deleterious_low_confidence, score: 0;Polyphen-2: impact: benign, score: 0.031	Missense_Mutation	SNP			NA	NA	dfci.harvard.edu	7	73470612	73470612	G	A	7:g.73470612G>A	ENST00000358929.4:c.1162G>A							1022	20/34					77	CIMP-high	MSI-high	COADREAD	0	Well-Moderate	1	Male	Matched	33.8	66	Ascending To Transverse Colon	I
Colorectal Adenocarcinoma (DFCI, Cell Reports 2016)	coadread_dfci_2016_352983	Colorectal Adenocarcinoma	Colorectal Adenocarcinoma	X526_splice	OncoKB: NA;CIViC: NA;MyCancerGenome: not present;CancerHotspot: no;3DHotspot: no	SIFT: NA;Polyphen-2: NA	Splice_Site	SNP			NA	NA	dfci.harvard.edu	7	73474468	73474468	A	G	7:g.73474468A>G	ENST00000358929.4:c.1682-2A>G							1079						72			COADREAD			1	Female	Matched	36.0333		Ascending To Transverse Colon	I
Colorectal Adenocarcinoma (DFCI, Cell Reports 2016)	coadread_dfci_2016_3674	Colorectal Adenocarcinoma	Colorectal Adenocarcinoma	G563A	OncoKB: NA;CIViC: NA;MyCancerGenome: not present;CancerHotspot: no;3DHotspot: no	SIFT: impact: deleterious_low_confidence, score: 0.02;Polyphen-2: impact: probably_damaging, score: 0.996	Missense_Mutation	SNP			NA	NA	dfci.harvard.edu	7	73474772	73474772	G	C	7:g.73474772G>C	ENST00000358929.4:c.1793G>C							134	26/34					84	CIMP-0/low	MSS	COADREAD	0	Well-Moderate	1	Female	Matched	4.43333	44	Ascending To Transverse Colon	II
Colorectal Adenocarcinoma (DFCI, Cell Reports 2016)	coadread_dfci_2016_402	Colorectal Adenocarcinoma	Colorectal Adenocarcinoma	V123M	OncoKB: NA;CIViC: NA;MyCancerGenome: not present;CancerHotspot: no;3DHotspot: no	SIFT: impact: deleterious_low_confidence, score: 0.04;Polyphen-2: impact: probably_damaging, score: 0.974	Missense_Mutation	SNP			NA	NA	dfci.harvard.edu	7	73457355	73457355	G	A	7:g.73457355G>A	ENST00000358929.4:c.367G>A							259	1934-07-01					64	CIMP-0/low	MSS	COADREAD	0	Well-Moderate	1	Female	Matched	8.63333		Splenic Flexure To Sigmoid Colon	IV
Colorectal Adenocarcinoma (DFCI, Cell Reports 2016)	coadread_dfci_2016_688	Colorectal Adenocarcinoma	Colorectal Adenocarcinoma	V435I	OncoKB: NA;CIViC: NA;MyCancerGenome: not present;CancerHotspot: no;3DHotspot: no	SIFT: impact: tolerated_low_confidence, score: 0.29;Polyphen-2: impact: benign, score: 0.035	Missense_Mutation	SNP			NA	NA	dfci.harvard.edu	7	73470753	73470753	G	A	7:g.73470753G>A	ENST00000358929.4:c.1303G>A							124	20/34					46	CIMP-0/low	MSS	COADREAD	0	Well-Moderate	1	Male	Matched	4.16667	33	Splenic Flexure To Sigmoid Colon	II
Colorectal Adenocarcinoma (TCGA, Firehose Legacy)	TCGA-AA-A010-01	Colorectal Cancer	Colon Adenocarcinoma	F266=	OncoKB: NA;CIViC: NA;MyCancerGenome: not present;CancerHotspot: no;3DHotspot: no	SIFT: NA;Polyphen-2: NA	Splice_Region	SNP	Diploid		Somatic	Valid	broad.mit.edu	7	73462885	73462885	C	T	7:g.73462885C>T	ENST00000358929.4:c.798C>T							6560	15/34					46			COAD			1	Female	Matched	218.767
Colorectal Adenocarcinoma (TCGA, Firehose Legacy)	TCGA-AA-3864-01	Colorectal Cancer	Colon Adenocarcinoma	A704V	OncoKB: NA;CIViC: NA;MyCancerGenome: not present;CancerHotspot: no;3DHotspot: no	SIFT: impact: deleterious_low_confidence, score: 0;Polyphen-2: impact: probably_damaging, score: 0.971	Missense_Mutation	SNP	Diploid		Somatic	Unknown	broad.mit.edu	7	73477688	73477688	C	T	7:g.73477688C>T	ENST00000358929.4:c.2111C>T							1936	29/34					71			COAD			1	Male	Matched	64.7333
Colon Cancer (CPTAC-2 Prospective, Cell 2019)	05CO032	Colorectal Cancer	Colon Adenocarcinoma	G68R	OncoKB: NA;CIViC: NA;MyCancerGenome: not present;CancerHotspot: no;3DHotspot: no	SIFT: impact: deleterious_low_confidence, score: 0;Polyphen-2: impact: possibly_damaging, score: 0.854	Missense_Mutation	SNP	Diploid		NA	NA	NA	7	73455551	73455551	G	A	7:g.73455551G>A	ENST00000358929.4:c.202G>A							937	1934-05-01		Uncertain_significance			79		MSI-H	COAD			1	Male	Matched	31.1		Ascending Colon
Colon Cancer (CPTAC-2 Prospective, Cell 2019)	05CO050	Colorectal Cancer	Colon Adenocarcinoma	X126_splice	OncoKB: NA;CIViC: NA;MyCancerGenome: not present;CancerHotspot: no;3DHotspot: no	SIFT: NA;Polyphen-2: NA	Splice_Site	SNP	Diploid		NA	NA	NA	7	73457447	73457447	G	T	7:g.73457447G>T	ENST00000358929.4:c.377-1G>T							2019			Likely_pathogenic			67		MSI-H	COAD			1	Female	Matched	67.3667		Cecum
Colon Cancer (CPTAC-2 Prospective, Cell 2019)	11CO061	Colorectal Cancer	Colon Adenocarcinoma	I351N	OncoKB: NA;CIViC: NA;MyCancerGenome: not present;CancerHotspot: no;3DHotspot: no	SIFT: impact: deleterious_low_confidence, score: 0.03;Polyphen-2: impact: possibly_damaging, score: 0.663	Missense_Mutation	SNP	Diploid		NA	NA	NA	7	73467595	73467595	T	A	7:g.73467595T>A	ENST00000358929.4:c.1052T>A							738	18/34					48		MSI-H	COAD			1	Female	Matched	24.5333		Ascending Colon
Colon Cancer (CPTAC-2 Prospective, Cell 2019)	11CO070	Colorectal Cancer	Colon Adenocarcinoma	X383_splice	OncoKB: NA;CIViC: NA;MyCancerGenome: not present;CancerHotspot: no;3DHotspot: no	SIFT: NA;Polyphen-2: NA	Splice_Region	SNP	Diploid		NA	NA	NA	7	73469098	73469098	C	T	7:g.73469098C>T	ENST00000358929.4:c.1149C>T							9478	19/34		Likely_benign			35			COAD			1	Male	Matched	315		Sigmoid Colon
Colon Cancer (CPTAC-2 Prospective, Cell 2019)	20CO004	Colorectal Cancer	Colon Adenocarcinoma	G281D	OncoKB: NA;CIViC: NA;MyCancerGenome: not present;CancerHotspot: no;3DHotspot: no	SIFT: impact: deleterious_low_confidence, score: 0;Polyphen-2: impact: probably_damaging, score: 0.982	Missense_Mutation	SNP	Diploid		NA	NA	NA	7	73466122	73466122	G	A	7:g.73466122G>A	ENST00000358929.4:c.842G>A							157	16/34					56		MSS	COAD			1	Male	Matched	5.23333		Cecum
Colorectal Adenocarcinoma (TCGA, PanCancer Atlas)	TCGA-AA-A010-01	Colorectal Cancer	Colon Adenocarcinoma	X266_splice	OncoKB: NA;CIViC: NA;MyCancerGenome: not present;CancerHotspot: no;3DHotspot: no	SIFT: NA;Polyphen-2: NA	Splice_Region	SNP	Diploid		.	.	.	7	73462885	73462885	C	T	7:g.73462885C>T	ENST00000358929.4:c.798C>T	0.45		34	42		62	7491	15/34					46			COAD			1	Female	Matched	250.7					University of Pittsburgh		Colon Adenocarcinoma
Colorectal Adenocarcinoma (TCGA, PanCancer Atlas)	TCGA-CM-6162-01	Colorectal Cancer	Mucinous Adenocarcinoma of the Colon and Rectum	G197Dfs*126	OncoKB: NA;CIViC: NA;MyCancerGenome: not present;CancerHotspot: no;3DHotspot: no	SIFT: NA;Polyphen-2: NA	Frame_Shift_Del	DEL	Diploid	1	.	.	.	7	73461040	73461040	G	-	7:g.73461040del	ENST00000358929.4:c.590del	0.11		9	76		38	1001	1934-12-01		Pathogenic			48			MACR			1	Female	Matched	33.6333					MSKCC		Colon Adenocarcinoma, Mucinous Type
Colorectal Adenocarcinoma (TCGA, PanCancer Atlas)	TCGA-A6-6653-01	Colorectal Cancer	Colon Adenocarcinoma	X55_splice	OncoKB: NA;CIViC: NA;MyCancerGenome: not present;CancerHotspot: no;3DHotspot: no	SIFT: NA;Polyphen-2: NA	Splice_Site	SNP	Diploid		.	.	.	7	73450916	73450916	T	A	7:g.73450916T>A	ENST00000358929.4:c.163+2T>A	0.53		10	9		31	1066						82			COAD			1	Male	Matched	35.6333					Indivumed		Colon Adenocarcinoma
Colorectal Adenocarcinoma (TCGA, PanCancer Atlas)	TCGA-AA-3511-01	Colorectal Cancer	Colon Adenocarcinoma	P211H	OncoKB: NA;CIViC: NA;MyCancerGenome: not present;CancerHotspot: no;3DHotspot: no	SIFT: impact: deleterious_low_confidence, score: 0.01;Polyphen-2: impact: probably_damaging, score: 0.999	Missense_Mutation	SNP	Gain	1	.	.	.	7	73461086	73461086	C	A	7:g.73461086C>A	ENST00000358929.4:c.632C>A	0.09		3	31		24	122	1934-12-01					64			COAD			1	Male	Matched	4.03333					International Genomics Consortium		Colon Adenocarcinoma
Colorectal Adenocarcinoma (TCGA, PanCancer Atlas)	TCGA-AA-3864-01	Colorectal Cancer	Colon Adenocarcinoma	X688_splice	OncoKB: NA;CIViC: NA;MyCancerGenome: not present;CancerHotspot: no;3DHotspot: no	SIFT: NA;Polyphen-2: NA	Splice_Site	SNP	Diploid		.	.	.	7	73477556	73477556	T	C	7:g.73477556T>C	ENST00000358929.4:c.2062+2T>C	0.39		42	66		25	2440						71			COAD			1	Male	Matched	81.7667					Indivumed		Colon Adenocarcinoma
Colorectal Adenocarcinoma (TCGA, PanCancer Atlas)	TCGA-AD-5900-01	Colorectal Cancer	Mucinous Adenocarcinoma of the Colon and Rectum	A210V	OncoKB: NA;CIViC: NA;MyCancerGenome: not present;CancerHotspot: no;3DHotspot: no	SIFT: impact: deleterious_low_confidence, score: 0;Polyphen-2: impact: probably_damaging, score: 0.99	Missense_Mutation	SNP	Diploid	1	.	.	.	7	73461083	73461083	C	T	7:g.73461083C>T	ENST00000358929.4:c.629C>T	0.2		14	57		101	1474	1934-12-01					67			MACR			1	Male	Matched	49.2667					University of Pittsburgh		Colon Adenocarcinoma, Mucinous Type
Colorectal Adenocarcinoma (TCGA, PanCancer Atlas)	TCGA-AZ-6599-01	Colorectal Cancer	Colon Adenocarcinoma	G557D	OncoKB: NA;CIViC: NA;MyCancerGenome: not present;CancerHotspot: no;3DHotspot: no	SIFT: impact: deleterious_low_confidence, score: 0.02;Polyphen-2: impact: probably_damaging, score: 0.924	Missense_Mutation	SNP	Diploid		.	.	.	7	73474366	73474366	G	A	7:g.73474366G>A	ENST00000358929.4:c.1670G>A	0.41		114	161		277	226	24/34					72			COAD			1	Male	Matched	7.73333					MSKCC		Colon Adenocarcinoma
Colorectal Adenocarcinoma (TCGA, PanCancer Atlas)	TCGA-CM-4743-01	Colorectal Cancer	Colon Adenocarcinoma	P147S	OncoKB: NA;CIViC: NA;MyCancerGenome: not present;CancerHotspot: no;3DHotspot: no	SIFT: impact: deleterious_low_confidence, score: 0;Polyphen-2: impact: probably_damaging, score: 0.998	Missense_Mutation	SNP	Diploid	1	.	.	.	7	73458220	73458220	C	T	7:g.73458220C>T	ENST00000358929.4:c.439C>T	0.2		45	178		200	1102	1934-09-01					69			COAD			1	Male	Matched	36.8667					Greater Poland Cancer Center		Colon Adenocarcinoma
Colorectal Adenocarcinoma (TCGA, PanCancer Atlas)	TCGA-F4-6703-01	Colorectal Cancer	Colon Adenocarcinoma	A747V	OncoKB: NA;CIViC: NA;MyCancerGenome: not present;CancerHotspot: no;3DHotspot: no	SIFT: impact: tolerated_low_confidence, score: 0.8;Polyphen-2: impact: probably_damaging, score: 0.986	Missense_Mutation	SNP	Diploid		.	.	.	7	73480277	73480277	C	T	7:g.73480277C>T	ENST00000358929.4:c.2240C>T	0.09		4	41		19	530	32/34					64			COAD			1	Male	Matched	17.8333					Asterand		Colon Adenocarcinoma
Colorectal Adenocarcinoma (TCGA, PanCancer Atlas)	TCGA-G4-6586-01	Colorectal Cancer	Colon Adenocarcinoma	V85I	OncoKB: NA;CIViC: NA;MyCancerGenome: not present;CancerHotspot: no;3DHotspot: no	SIFT: impact: tolerated_low_confidence, score: 0.12;Polyphen-2: impact: benign, score: 0.043	Missense_Mutation	SNP	Diploid	2	.	.	.	7	73456964	73456964	G	A	7:g.73456964G>A	ENST00000358929.4:c.253G>A	0.28		17	44		52	1108	1934-06-01					73			COAD			1	Female	Matched	37.0333					Roswell Park		Colon Adenocarcinoma
Colorectal Adenocarcinoma (TCGA, PanCancer Atlas)	TCGA-EI-6917-01	Colorectal Cancer	Rectal Adenocarcinoma	R791I	OncoKB: NA;CIViC: NA;MyCancerGenome: not present;CancerHotspot: no;3DHotspot: no	SIFT: impact: deleterious_low_confidence, score: 0;Polyphen-2: impact: probably_damaging, score: 0.994	Missense_Mutation	SNP	Diploid		.	.	.	7	73483023	73483023	G	T	7:g.73483023G>T	ENST00000358929.4:c.2372G>T	0.32		14	30		52	4938	34/34					33			READ			1	Male	Matched	165.567					Indivumed		Rectal Adenocarcinoma
Colorectal Adenocarcinoma (TCGA, Nature 2012)	TCGA-AA-3864-01	Colorectal Adenocarcinoma	Colon Adenocarcinoma	A704V	OncoKB: NA;CIViC: NA;MyCancerGenome: not present;CancerHotspot: no;3DHotspot: no	SIFT: impact: deleterious_low_confidence, score: 0;Polyphen-2: impact: probably_damaging, score: 0.971	Missense_Mutation	SNP	Diploid		Somatic	NA	broad.mit.edu	7	73477688	73477688	C	T	7:g.73477688C>T	ENST00000358929.4:c.2111C>T							1938	29/34							MSI-H	COAD			1	Male	Matched	64.9333
Colorectal Adenocarcinoma (TCGA, Nature 2012)	TCGA-AA-A010-01	Colorectal Adenocarcinoma	Colon Adenocarcinoma	X266_splice	OncoKB: NA;CIViC: NA;MyCancerGenome: not present;CancerHotspot: no;3DHotspot: no	SIFT: NA;Polyphen-2: NA	Splice_Region	SNP	Diploid		Somatic	Valid	broad.mit.edu	7	73462885	73462885	C	T	7:g.73462885C>T	ENST00000358929.4:c.798C>T							6553	15/34							MSI-L	COAD			1	Female	Matched	218.8
[truncated: 227 more columns]

## Sheet: LGALS8-table
Study of Origin	Sample ID	Cancer Type	Cancer Type Detailed	Protein Change	Annotation	Functional Impact	Mutation Type	Variant Type	Copy #	COSMIC	MS	VS	Center	Chromosome	Start Pos	End Pos	Ref	Var	HGVSg	HGVSc	Allele Freq (T)	Allele Freq (N)	Variant Reads	Ref Reads	Variant Reads (Normal)	Ref Reads (Normal)	# Mut in Sample	Exon	gnomAD	ClinVar	dbSNP	SIGNAL	Diagnosis Age	CIMP Category	MSI Status	Oncotree Code	Percent Necrosis	Tumor Grade	Number of Samples Per Patient	Sex	Somatic Status	TMB (nonsynonymous)	tumor purity	Tumor Site	Tumor Stage	Diagnosis	Tissue Source Site	tumor content	Tumor Type
Colorectal Adenocarcinoma (DFCI, Cell Reports 2016)	coadread_dfci_2016_335135	Colorectal Adenocarcinoma	Colorectal Adenocarcinoma	A43T	OncoKB: NA;CIViC: NA;MyCancerGenome: not present;CancerHotspot: no;3DHotspot: no	SIFT: impact: deleterious, score: 0;Polyphen-2: impact: benign, score: 0.019	Missense_Mutation	SNP		1	NA	NA	dfci.harvard.edu	1	236700878	236700878	G	A	1:g.236700878G>A	ENST00000341872.6:c.127G>A							4138	2022-04-11					86			COADREAD			1	Female	Matched	137.767		Ascending To Transverse Colon	I
Colorectal Adenocarcinoma (DFCI, Cell Reports 2016)	coadread_dfci_2016_2197	Colorectal Adenocarcinoma	Colorectal Adenocarcinoma	T180M	OncoKB: NA;CIViC: NA;MyCancerGenome: not present;CancerHotspot: no;3DHotspot: no	SIFT: impact: deleterious, score: 0.02;Polyphen-2: impact: benign, score: 0.026	Missense_Mutation	SNP			NA	NA	dfci.harvard.edu	1	236706077	236706077	C	T	1:g.236706077C>T	ENST00000341872.6:c.539C>T							954	2022-08-11					67	CIMP-0/low	MSI-high	COADREAD	0	Well-Moderate	1	Male	Matched	31.7	40	Ascending To Transverse Colon	II
Colorectal Adenocarcinoma (DFCI, Cell Reports 2016)	coadread_dfci_2016_3021	Colorectal Adenocarcinoma	Colorectal Adenocarcinoma	P236H	OncoKB: NA;CIViC: NA;MyCancerGenome: not present;CancerHotspot: no;3DHotspot: no	SIFT: impact: tolerated, score: 0.13;Polyphen-2: impact: possibly_damaging, score: 0.646	Missense_Mutation	SNP			NA	NA	dfci.harvard.edu	1	236706891	236706891	C	A	1:g.236706891C>A	ENST00000341872.6:c.581C>A							2253	2022-09-11					77	CIMP-high	MSI-high	COADREAD		Well-Moderate	1	Female	Matched	75.2333		Ascending To Transverse Colon	III
Colorectal Adenocarcinoma (DFCI, Cell Reports 2016)	coadread_dfci_2016_345	Colorectal Adenocarcinoma	Colorectal Adenocarcinoma	X115_splice	OncoKB: NA;CIViC: NA;MyCancerGenome: not present;CancerHotspot: no;3DHotspot: no	SIFT: NA;Polyphen-2: NA	Splice_Site	SNP			NA	NA	dfci.harvard.edu	1	236702391	236702391	T	C	1:g.236702391T>C	ENST00000341872.6:c.345+2T>C							1395						70	CIMP-high	MSI-high	COADREAD	0	Well-Moderate	1	Female	Matched	46.4333		Ascending To Transverse Colon	II
Colorectal Adenocarcinoma (DFCI, Cell Reports 2016)	coadread_dfci_2016_677	Colorectal Adenocarcinoma	Colorectal Adenocarcinoma	S155=	OncoKB: NA;CIViC: NA;MyCancerGenome: not present;CancerHotspot: no;3DHotspot: no	SIFT: NA;Polyphen-2: NA	Splice_Region	SNP			NA	NA	dfci.harvard.edu	1	236703983	236703983	G	A	1:g.236703983G>A	ENST00000341872.6:c.465G>A							319	2022-06-11					71	CIMP-0/low	MSS	COADREAD	0	Well-Moderate	1	Male	Matched	10.6333	33	Rectum	III
Colorectal Adenocarcinoma (TCGA, Firehose Legacy)	TCGA-AA-A00N-01	Colorectal Cancer	Mucinous Adenocarcinoma of the Colon and Rectum	R59Q	OncoKB: NA;CIViC: NA;MyCancerGenome: not present;CancerHotspot: no;3DHotspot: no	SIFT: impact: deleterious, score: 0.03;Polyphen-2: impact: probably_damaging, score: 0.995	Missense_Mutation	SNP	Diploid	1	Somatic	Valid	broad.mit.edu	1	236702220	236702220	G	A	1:g.236702220G>A	ENST00000341872.6:c.176G>A							3504	2022-05-11					75			MACR			1	Male	Matched	123.633
Colorectal Adenocarcinoma (TCGA, Firehose Legacy)	TCGA-AA-3672-01	Colorectal Cancer	Colon Adenocarcinoma	V203I	OncoKB: NA;CIViC: NA;MyCancerGenome: not present;CancerHotspot: no;3DHotspot: no	SIFT: impact: tolerated, score: 1;Polyphen-2: impact: benign, score: 0.003	Missense_Mutation	SNP	Diploid		Somatic	Valid	broad.mit.edu	1	236706917	236706917	G	A	1:g.236706917G>A	ENST00000341872.6:c.607G>A							1355	2022-09-11					90			COAD			1	Female	Matched	45.2333
Colorectal Adenocarcinoma (TCGA, Firehose Legacy)	TCGA-AA-3819-01	Colorectal Cancer	Colon Adenocarcinoma	G205Efs*3	OncoKB: NA;CIViC: NA;MyCancerGenome: not present;CancerHotspot: no;3DHotspot: no	SIFT: NA;Polyphen-2: NA	Frame_Shift_Del	DEL	Diploid		Somatic	Unknown	broad.mit.edu	1	236706918	236706918	T	-	1:g.236706918del	ENST00000341872.6:c.609del							137	2022-09-11					41			COAD			1	Female	Matched	4.6
Colorectal Adenocarcinoma (TCGA, Firehose Legacy)	TCGA-AG-A002-01	Colorectal Cancer	Rectal Adenocarcinoma	M269V	OncoKB: NA;CIViC: NA;MyCancerGenome: not present;CancerHotspot: no;3DHotspot: no	SIFT: NA;Polyphen-2: NA	Missense_Mutation	SNP	Diploid		Somatic	Valid	broad.mit.edu	1	236711312	236711312	A	G	1:g.236711312A>G	ENST00000341872.6:c.805A>G							9924	2022-11-11					35			READ			1	Male	Matched	330.733
Colorectal Adenocarcinoma (Genentech, Nature 2012)	587220	Colorectal Cancer	Colorectal Adenocarcinoma	V245I	OncoKB: NA;CIViC: NA;MyCancerGenome: not present;CancerHotspot: no;3DHotspot: no	SIFT: impact: tolerated, score: 1;Polyphen-2: impact: benign, score: 0.003	Missense_Mutation	SNP		2	NA	VALIDATED	Genentech	1	236706917	236706917	G	A	1:g.236706917G>A	ENST00000341872.6:c.607G>A							1274	2022-09-11							MSI	COADREAD			1		Matched	42.4667				Adenocarcinoma	Tumor	60	colon
Colorectal Adenocarcinoma (Genentech, Nature 2012)	587376	Colorectal Cancer	Colorectal Adenocarcinoma	D25N	OncoKB: NA;CIViC: NA;MyCancerGenome: not present;CancerHotspot: no;3DHotspot: no	SIFT: impact: tolerated, score: 0.19;Polyphen-2: impact: benign, score: 0.091	Missense_Mutation	SNP		2	NA	VALIDATED	Genentech	1	236700824	236700824	G	A	1:g.236700824G>A	ENST00000341872.6:c.73G>A							9399	2022-04-11							MSS	COADREAD			1		Matched	312.033				Adenocarcinoma	Tumor	65	colon
Colon Cancer (CPTAC-2 Prospective, Cell 2019)	05CO007	Colorectal Cancer	Colon Adenocarcinoma	T95M	OncoKB: NA;CIViC: NA;MyCancerGenome: not present;CancerHotspot: no;3DHotspot: no	SIFT: impact: tolerated, score: 1;Polyphen-2: impact: benign, score: 0.006	Missense_Mutation	SNP	Diploid		NA	NA	NA	1	236702328	236702328	C	T	1:g.236702328C>T	ENST00000341872.6:c.284C>T							947	2022-05-11					85		MSI-H	COAD			1	Female	Matched	31.5333		Sigmoid Colon
Colon Cancer (CPTAC-2 Prospective, Cell 2019)	11CO070	Colorectal Cancer	Colon Adenocarcinoma	R275H	OncoKB: NA;CIViC: NA;MyCancerGenome: not present;CancerHotspot: no;3DHotspot: no	SIFT: impact: deleterious, score: 0.04;Polyphen-2: impact: probably_damaging, score: 0.997	Missense_Mutation	SNP	Diploid	2	NA	NA	NA	1	236708109	236708109	G	A	1:g.236708109G>A	ENST00000341872.6:c.698G>A							9478	2022-10-11					35			COAD			1	Male	Matched	315		Sigmoid Colon
Colon Cancer (CPTAC-2 Prospective, Cell 2019)	05CO044	Colorectal Cancer	Colon Adenocarcinoma	M237Wfs*13	OncoKB: NA;CIViC: NA;MyCancerGenome: not present;CancerHotspot: no;3DHotspot: no	SIFT: NA;Polyphen-2: NA	Frame_Shift_Del	DEL	Diploid		NA	NA	NA	1	236706888	236706888	C	-	1:g.236706888del	ENST00000341872.6:c.582del							2478	2022-09-11					71		MSI-H	COAD			1	Female	Matched	82.1667		Descending Colon
Colon Cancer (CPTAC-2 Prospective, Cell 2019)	05CO048	Colorectal Cancer	Colon Adenocarcinoma	S206L	OncoKB: NA;CIViC: NA;MyCancerGenome: not present;CancerHotspot: no;3DHotspot: no	SIFT: NA;Polyphen-2: NA	Missense_Mutation	SNP	Gain		NA	NA	NA	1	236706282	236706282	C	T	1:g.236706282C>T	ENST00000341872.6:c.549+195C>T							1119						78		MSI-H	COAD			1	Female	Matched	37.4333		Ascending Colon
Colon Cancer (CPTAC-2 Prospective, Cell 2019)	05CO048	Colorectal Cancer	Colon Adenocarcinoma	A231T	OncoKB: NA;CIViC: NA;MyCancerGenome: not present;CancerHotspot: no;3DHotspot: no	SIFT: impact: tolerated, score: 0.63;Polyphen-2: impact: benign, score: 0.001	Missense_Mutation	SNP	Gain		NA	NA	NA	1	236706875	236706875	G	A	1:g.236706875G>A	ENST00000341872.6:c.565G>A							1119	2022-09-11					78		MSI-H	COAD			1	Female	Matched	37.4333		Ascending Colon
Colorectal Adenocarcinoma (TCGA, PanCancer Atlas)	TCGA-AA-A00N-01	Colorectal Cancer	Mucinous Adenocarcinoma of the Colon and Rectum	R59Q	OncoKB: NA;CIViC: NA;MyCancerGenome: not present;CancerHotspot: no;3DHotspot: no	SIFT: impact: deleterious, score: 0.03;Polyphen-2: impact: probably_damaging, score: 0.995	Missense_Mutation	SNP	Diploid	1	.	.	.	1	236702220	236702220	G	A	1:g.236702220G>A	ENST00000341872.6:c.176G>A	0.16		23	122		76	4875	2022-05-11					75			MACR			1	Male	Matched	163.3					UNC		Colon Adenocarcinoma, Mucinous Type
Colorectal Adenocarcinoma (TCGA, PanCancer Atlas)	TCGA-AA-3819-01	Colorectal Cancer	Colon Adenocarcinoma	G205Efs*3	OncoKB: NA;CIViC: NA;MyCancerGenome: not present;CancerHotspot: no;3DHotspot: no	SIFT: NA;Polyphen-2: NA	Frame_Shift_Del	DEL	Diploid		.	.	.	1	236706918	236706918	T	-	1:g.236706918del	ENST00000341872.6:c.609del	0.43		31	41		43	177	2022-09-11					41			COAD			1	Female	Matched	6.03333					Indivumed		Colon Adenocarcinoma
Colorectal Adenocarcinoma (TCGA, PanCancer Atlas)	TCGA-AG-A002-01	Colorectal Cancer	Rectal Adenocarcinoma	M269V	OncoKB: NA;CIViC: NA;MyCancerGenome: not present;CancerHotspot: no;3DHotspot: no	SIFT: NA;Polyphen-2: NA	Missense_Mutation	SNP	Diploid		.	.	.	1	236711312	236711312	A	G	1:g.236711312A>G	ENST00000341872.6:c.805A>G	0.33		57	114		204	11411	2022-11-11					35			READ			1	Male	Matched	382.633					Indivumed		Rectal Adenocarcinoma
Colorectal Adenocarcinoma (TCGA, PanCancer Atlas)	TCGA-AZ-4315-01	Colorectal Cancer	Colon Adenocarcinoma	E277*	OncoKB: NA;CIViC: NA;MyCancerGenome: not present;CancerHotspot: no;3DHotspot: no	SIFT: NA;Polyphen-2: NA	Nonsense_Mutation	SNP	Diploid		.	.	.	1	236711336	236711336	G	T	1:g.236711336G>T	ENST00000341872.6:c.829G>T	0.25		46	135		167	6313	2022-11-11					61			COAD			1	Male	Matched	211.367					MSKCC		Colon Adenocarcinoma
Colorectal Adenocarcinoma (TCGA, PanCancer Atlas)	TCGA-A6-5665-01	Colorectal Cancer	Colon Adenocarcinoma	H128R	OncoKB: NA;CIViC: NA;MyCancerGenome: not present;CancerHotspot: no;3DHotspot: no	SIFT: NA;Polyphen-2: NA	Missense_Mutation	SNP	Diploid		.	.	.	1	236703901	236703901	A	G	1:g.236703901A>G	ENST00000341872.6:c.383A>G	0.31	0.0063	22	49	1	159	1859	2022-06-11					84			COAD			1	Female	Matched	117.767					Indivumed		Colon Adenocarcinoma
Colorectal Adenocarcinoma (TCGA, PanCancer Atlas)	TCGA-AA-3811-01	Colorectal Cancer	Colon Adenocarcinoma	X155_splice	OncoKB: NA;CIViC: NA;MyCancerGenome: not present;CancerHotspot: no;3DHotspot: no	SIFT: NA;Polyphen-2: NA	Splice_Site	SNP	Diploid		.	.	.	1	236703985	236703985	T	C	1:g.236703985T>C	ENST00000341872.6:c.465+2T>C	0.06		20	328		228	1916						84			COAD			1	Female	Matched	64.1					Indivumed		Colon Adenocarcinoma
Colorectal Adenocarcinoma (TCGA, Nature 2012)	TCGA-AA-A00N-01	Colorectal Adenocarcinoma	Colorectal Adenocarcinoma	R59Q	OncoKB: NA;CIViC: NA;MyCancerGenome: not present;CancerHotspot: no;3DHotspot: no	SIFT: impact: deleterious, score: 0.03;Polyphen-2: impact: probably_damaging, score: 0.995	Missense_Mutation	SNP	Diploid	1	Somatic	Valid	broad.mit.edu	1	236702220	236702220	G	A	1:g.236702220G>A	ENST00000341872.6:c.176G>A							3503	2022-05-11							MSI-L	COADREAD			1	Male	Matched	123.633
Colorectal Adenocarcinoma (TCGA, Nature 2012)	TCGA-AA-3672-01	Colorectal Adenocarcinoma	Colon Adenocarcinoma	V203I	OncoKB: NA;CIViC: NA;MyCancerGenome: not present;CancerHotspot: no;3DHotspot: no	SIFT: impact: tolerated, score: 1;Polyphen-2: impact: benign, score: 0.003	Missense_Mutation	SNP	Diploid		Somatic	Valid	broad.mit.edu	1	236706917	236706917	G	A	1:g.236706917G>A	ENST00000341872.6:c.607G>A							1361	2022-09-11							MSI-H	COAD			1	Female	Matched	45.5333
Colorectal Adenocarcinoma (TCGA, Nature 2012)	TCGA-AA-3819-01	Colorectal Adenocarcinoma	Colon Adenocarcinoma	G205Efs*3	OncoKB: NA;CIViC: NA;MyCancerGenome: not present;CancerHotspot: no;3DHotspot: no	SIFT: NA;Polyphen-2: NA	Frame_Shift_Del	DEL	Diploid		Somatic	NA	broad.mit.edu	1	236706918	236706918	T	-	1:g.236706918del	ENST00000341872.6:c.609del							137	2022-09-11							MSI-L	COAD			1	Female	Matched	4.6
Colorectal Adenocarcinoma (TCGA, Nature 2012)	TCGA-AG-A002-01	Colorectal Adenocarcinoma	Rectal Adenocarcinoma	M269V	OncoKB: NA;CIViC: NA;MyCancerGenome: not present;CancerHotspot: no;3DHotspot: no	SIFT: NA;Polyphen-2: NA	Missense_Mutation	SNP	Diploid		Somatic	Valid	broad.mit.edu;hgsc.bcm.edu	1	236711312	236711312	A	G	1:g.236711312A>G	ENST00000341872.6:c.805A>G							9901	2022-11-11							MSS	READ			1	Male	Matched	524.7
[truncated: 227 more columns]

## Sheet: MUC4-table
Study of Origin	Sample ID	Cancer Type	Cancer Type Detailed	Protein Change	Annotation	Functional Impact	Mutation Type	Variant Type	Copy #	COSMIC	MS	VS	Center	Chromosome	Start Pos	End Pos	Ref	Var	HGVSg	HGVSc	Allele Freq (T)	Allele Freq (N)	Variant Reads	Ref Reads	Variant Reads (Normal)	Ref Reads (Normal)	# Mut in Sample	Exon	gnomAD	ClinVar	dbSNP	SIGNAL	Diagnosis Age	CIMP Category	MSI Status	Oncotree Code	Percent Necrosis	Tumor Grade	Number of Samples Per Patient	Sex	Somatic Status	TMB (nonsynonymous)	tumor purity	Tumor Site	Tumor Stage	Diagnosis	Tissue Source Site	tumor content	Tumor Type
Colorectal Adenocarcinoma (DFCI, Cell Reports 2016)	coadread_dfci_2016_3021	Colorectal Adenocarcinoma	Colorectal Adenocarcinoma	S5194=	OncoKB: NA;CIViC: NA;MyCancerGenome: not present;CancerHotspot: no;3DHotspot: no	SIFT: NA;Polyphen-2: NA	Splice_Region	SNP			NA	NA	dfci.harvard.edu	3	195479244	195479244	C	T	3:g.195479244C>T	ENST00000463781.3:c.15582G>A							2253	21/25					77	CIMP-high	MSI-high	COADREAD		Well-Moderate	1	Female	Matched	75.2333		Ascending To Transverse Colon	III
Colorectal Adenocarcinoma (DFCI, Cell Reports 2016)	coadread_dfci_2016_2946	Colorectal Adenocarcinoma	Colorectal Adenocarcinoma	R4558H	OncoKB: NA;CIViC: NA;MyCancerGenome: not present;CancerHotspot: no;3DHotspot: no	SIFT: NA;Polyphen-2: NA	Missense_Mutation	SNP			NA	NA	dfci.harvard.edu	3	195492266	195492266	C	T	3:g.195492266C>T	ENST00000463781.3:c.13673G>A							517	2022-09-25					79	CIMP-0/low	MSI-high	COADREAD	11	Well-Moderate	1	Female	Matched	17.2	33	Ascending To Transverse Colon	II
Colorectal Adenocarcinoma (DFCI, Cell Reports 2016)	coadread_dfci_2016_62	Colorectal Adenocarcinoma	Colorectal Adenocarcinoma	R5239C	OncoKB: NA;CIViC: NA;MyCancerGenome: not present;CancerHotspot: no;3DHotspot: no	SIFT: NA;Polyphen-2: NA	Missense_Mutation	SNP			NA	NA	dfci.harvard.edu	3	195477916	195477916	G	A	3:g.195477916G>A	ENST00000463781.3:c.15715C>T							342	23/25					74	CIMP-0/low	MSS	COADREAD	30	Well-Moderate	1	Female	Matched	11.4667		Ascending To Transverse Colon	II
Colorectal Adenocarcinoma (DFCI, Cell Reports 2016)	coadread_dfci_2016_2992	Colorectal Adenocarcinoma	Colorectal Adenocarcinoma	T5387M	OncoKB: NA;CIViC: NA;MyCancerGenome: not present;CancerHotspot: no;3DHotspot: no	SIFT: NA;Polyphen-2: NA	Missense_Mutation	SNP			NA	NA	dfci.harvard.edu	3	195474126	195474126	G	A	3:g.195474126G>A	ENST00000463781.3:c.16160C>T							172	25/25					67	CIMP-0/low	MSS	COADREAD	0	Well-Moderate	1	Female	Matched	5.76667	44	Ascending To Transverse Colon	III
Colorectal Adenocarcinoma (DFCI, Cell Reports 2016)	coadread_dfci_2016_197	Colorectal Adenocarcinoma	Colorectal Adenocarcinoma	R4668W	OncoKB: NA;CIViC: NA;MyCancerGenome: not present;CancerHotspot: no;3DHotspot: no	SIFT: NA;Polyphen-2: NA	Missense_Mutation	SNP			NA	NA	dfci.harvard.edu	3	195490958	195490958	G	A	3:g.195490958G>A	ENST00000463781.3:c.14002C>T							1687	2022-11-25					68	CIMP-high	MSI-high	COADREAD	0	Well-Moderate	1	Female	Matched	56	44	Ascending To Transverse Colon	II
Colorectal Adenocarcinoma (DFCI, Cell Reports 2016)	coadread_dfci_2016_372	Colorectal Adenocarcinoma	Colorectal Adenocarcinoma	T4984M	OncoKB: NA;CIViC: NA;MyCancerGenome: not present;CancerHotspot: no;3DHotspot: no	SIFT: NA;Polyphen-2: NA	Missense_Mutation	SNP			NA	NA	dfci.harvard.edu	3	195486030	195486030	G	A	3:g.195486030G>A	ENST00000463781.3:c.14951C>T							233	17/25					68	CIMP-0/low	MSS	COADREAD	10	Well-Moderate	1	Female	Matched	7.8		Cecum	III
Colorectal Adenocarcinoma (DFCI, Cell Reports 2016)	coadread_dfci_2016_1231	Colorectal Adenocarcinoma	Colorectal Adenocarcinoma	R464W	OncoKB: NA;CIViC: NA;MyCancerGenome: not present;CancerHotspot: no;3DHotspot: no	SIFT: NA;Polyphen-2: NA	Missense_Mutation	SNP			NA	NA	dfci.harvard.edu	3	195517061	195517061	G	A	3:g.195517061G>A	ENST00000463781.3:c.1390C>T							1394	2022-02-25					74	CIMP-0/low	MSI-high	COADREAD	0	Well-Moderate	1	Female	Matched	46.4333	50	Cecum	I
Colorectal Adenocarcinoma (DFCI, Cell Reports 2016)	coadread_dfci_2016_4491	Colorectal Adenocarcinoma	Colorectal Adenocarcinoma	A850T	OncoKB: NA;CIViC: NA;MyCancerGenome: not present;CancerHotspot: no;3DHotspot: no	SIFT: NA;Polyphen-2: NA	Missense_Mutation	SNP			NA	NA	dfci.harvard.edu	3	195515903	195515903	C	T	3:g.195515903C>T	ENST00000463781.3:c.2548G>A							169	2022-02-25					76	CIMP-0/low	MSS	COADREAD	10	Well-Moderate	1	Male	Matched	5.63333	70	Ascending To Transverse Colon
Colorectal Adenocarcinoma (DFCI, Cell Reports 2016)	coadread_dfci_2016_306558	Colorectal Adenocarcinoma	Colorectal Adenocarcinoma	N4902Tfs*8	OncoKB: NA;CIViC: NA;MyCancerGenome: not present;CancerHotspot: no;3DHotspot: no	SIFT: NA;Polyphen-2: NA	Frame_Shift_Del	DEL			NA	NA	dfci.harvard.edu	3	195487898	195487898	T	-	3:g.195487898del	ENST00000463781.3:c.14705del							1518	16/25					80			COADREAD			1	Female	Matched	50.3667		Ascending To Transverse Colon	I
Colorectal Adenocarcinoma (DFCI, Cell Reports 2016)	coadread_dfci_2016_242594	Colorectal Adenocarcinoma	Colorectal Adenocarcinoma	N4902Tfs*8	OncoKB: NA;CIViC: NA;MyCancerGenome: not present;CancerHotspot: no;3DHotspot: no	SIFT: NA;Polyphen-2: NA	Frame_Shift_Del	DEL			NA	NA	dfci.harvard.edu	3	195487898	195487898	T	-	3:g.195487898del	ENST00000463781.3:c.14705del							1402	16/25					84			COADREAD			1	Female	Matched	46.4667		Ascending To Transverse Colon	IV
Colorectal Adenocarcinoma (DFCI, Cell Reports 2016)	coadread_dfci_2016_114	Colorectal Adenocarcinoma	Colorectal Adenocarcinoma	P937T	OncoKB: NA;CIViC: NA;MyCancerGenome: not present;CancerHotspot: no;3DHotspot: no	SIFT: NA;Polyphen-2: NA	Missense_Mutation	SNP			NA	NA	dfci.harvard.edu	3	195515642	195515642	G	T	3:g.195515642G>T	ENST00000463781.3:c.2809C>A							174	2022-02-25					76	CIMP-high	MSS	COADREAD	0	Well-Moderate	1	Female	Matched	5.76667		Ascending To Transverse Colon	III
Colorectal Adenocarcinoma (DFCI, Cell Reports 2016)	coadread_dfci_2016_115875	Colorectal Adenocarcinoma	Colorectal Adenocarcinoma	Q4563*	OncoKB: NA;CIViC: NA;MyCancerGenome: not present;CancerHotspot: no;3DHotspot: no	SIFT: NA;Polyphen-2: NA	Nonsense_Mutation	SNP			NA	NA	dfci.harvard.edu	3	195492252	195492252	G	A	3:g.195492252G>A	ENST00000463781.3:c.13687C>T							1158	2022-09-25					74			COADREAD			1	Female	Matched	38.7667		Ascending To Transverse Colon	III
Colorectal Adenocarcinoma (DFCI, Cell Reports 2016)	coadread_dfci_2016_115875	Colorectal Adenocarcinoma	Colorectal Adenocarcinoma	Q204L	OncoKB: NA;CIViC: NA;MyCancerGenome: not present;CancerHotspot: no;3DHotspot: no	SIFT: NA;Polyphen-2: NA	Missense_Mutation	SNP			NA	NA	dfci.harvard.edu	3	195517840	195517840	T	A	3:g.195517840T>A	ENST00000463781.3:c.611A>T							1158	2022-02-25					74			COADREAD			1	Female	Matched	38.7667		Ascending To Transverse Colon	III
Colorectal Adenocarcinoma (DFCI, Cell Reports 2016)	coadread_dfci_2016_1222	Colorectal Adenocarcinoma	Colorectal Adenocarcinoma	P5149Qfs*21	OncoKB: NA;CIViC: NA;MyCancerGenome: not present;CancerHotspot: no;3DHotspot: no	SIFT: NA;Polyphen-2: NA	Frame_Shift_Del	DEL			NA	NA	dfci.harvard.edu	3	195479984	195479984	G	-	3:g.195479984del	ENST00000463781.3:c.15446del							1441	20/25					72	CIMP-high	MSI-high	COADREAD	0	Well-Moderate	1	Female	Matched	47.9667	50	Ascending To Transverse Colon	II
Colorectal Adenocarcinoma (DFCI, Cell Reports 2016)	coadread_dfci_2016_1251	Colorectal Adenocarcinoma	Colorectal Adenocarcinoma	V347I	OncoKB: NA;CIViC: NA;MyCancerGenome: not present;CancerHotspot: no;3DHotspot: no	SIFT: NA;Polyphen-2: NA	Missense_Mutation	SNP			NA	NA	dfci.harvard.edu	3	195517412	195517412	C	T	3:g.195517412C>T	ENST00000463781.3:c.1039G>A							205	2022-02-25					63	CIMP-high	MSS	COADREAD	0	Well-Moderate	1	Female	Matched	6.8	22	Cecum	III
Colorectal Adenocarcinoma (DFCI, Cell Reports 2016)	coadread_dfci_2016_1254	Colorectal Adenocarcinoma	Colorectal Adenocarcinoma	I5216=	OncoKB: NA;CIViC: NA;MyCancerGenome: not present;CancerHotspot: no;3DHotspot: no	SIFT: NA;Polyphen-2: NA	Splice_Region	SNP			NA	NA	dfci.harvard.edu	3	195477983	195477983	G	T	3:g.195477983G>T	ENST00000463781.3:c.15648C>A							259	23/25					77	CIMP-0/low	MSS	COADREAD	0	Well-Moderate	1	Female	Matched	8.56667	50	Rectum	II
Colorectal Adenocarcinoma (DFCI, Cell Reports 2016)	coadread_dfci_2016_165	Colorectal Adenocarcinoma	Colorectal Adenocarcinoma	S4955P	OncoKB: NA;CIViC: NA;MyCancerGenome: not present;CancerHotspot: no;3DHotspot: no	SIFT: NA;Polyphen-2: NA	Missense_Mutation	SNP			NA	NA	dfci.harvard.edu	3	195486118	195486118	A	G	3:g.195486118A>G	ENST00000463781.3:c.14863T>C							182	17/25					55	CIMP-0/low	MSS	COADREAD	5	Well-Moderate	1	Female	Matched	6.13333	22	Splenic Flexure To Sigmoid Colon	II
Colorectal Adenocarcinoma (DFCI, Cell Reports 2016)	coadread_dfci_2016_189255	Colorectal Adenocarcinoma	Colorectal Adenocarcinoma	S822A	OncoKB: NA;CIViC: NA;MyCancerGenome: not present;CancerHotspot: no;3DHotspot: no	SIFT: NA;Polyphen-2: NA	Missense_Mutation	SNP			NA	NA	dfci.harvard.edu	3	195515987	195515987	A	C	3:g.195515987A>C	ENST00000463781.3:c.2464T>G							1247	2022-02-25					77			COADREAD			1	Female	Matched	41.5667		Ascending To Transverse Colon	II
Colorectal Adenocarcinoma (DFCI, Cell Reports 2016)	coadread_dfci_2016_197	Colorectal Adenocarcinoma	Colorectal Adenocarcinoma	A4472V	OncoKB: NA;CIViC: NA;MyCancerGenome: not present;CancerHotspot: no;3DHotspot: no	SIFT: NA;Polyphen-2: NA	Missense_Mutation	SNP			NA	NA	dfci.harvard.edu	3	195496007	195496007	G	A	3:g.195496007G>A	ENST00000463781.3:c.13415C>T							1687	2022-07-25					68	CIMP-high	MSI-high	COADREAD	0	Well-Moderate	1	Female	Matched	56	44	Ascending To Transverse Colon	II
Colorectal Adenocarcinoma (DFCI, Cell Reports 2016)	coadread_dfci_2016_197	Colorectal Adenocarcinoma	Colorectal Adenocarcinoma	L4971P	OncoKB: NA;CIViC: NA;MyCancerGenome: not present;CancerHotspot: no;3DHotspot: no	SIFT: NA;Polyphen-2: NA	Missense_Mutation	SNP			NA	NA	dfci.harvard.edu	3	195486069	195486069	A	G	3:g.195486069A>G	ENST00000463781.3:c.14912T>C							1687	17/25					68	CIMP-high	MSI-high	COADREAD	0	Well-Moderate	1	Female	Matched	56	44	Ascending To Transverse Colon	II
Colorectal Adenocarcinoma (DFCI, Cell Reports 2016)	coadread_dfci_2016_242594	Colorectal Adenocarcinoma	Colorectal Adenocarcinoma	M5188T	OncoKB: NA;CIViC: NA;MyCancerGenome: not present;CancerHotspot: no;3DHotspot: no	SIFT: NA;Polyphen-2: NA	Missense_Mutation	SNP			NA	NA	dfci.harvard.edu	3	195479263	195479263	A	G	3:g.195479263A>G	ENST00000463781.3:c.15563T>C							1402	21/25					84			COADREAD			1	Female	Matched	46.4667		Ascending To Transverse Colon	IV
Colorectal Adenocarcinoma (DFCI, Cell Reports 2016)	coadread_dfci_2016_2448	Colorectal Adenocarcinoma	Colorectal Adenocarcinoma	V44I	OncoKB: NA;CIViC: NA;MyCancerGenome: not present;CancerHotspot: no;3DHotspot: no	SIFT: NA;Polyphen-2: NA	Missense_Mutation	SNP			NA	NA	dfci.harvard.edu	3	195518321	195518321	C	T	3:g.195518321C>T	ENST00000463781.3:c.130G>A							2199	2022-02-25					69	CIMP-high	MSI-high	COADREAD	0	Well-Moderate	1	Female	Matched	73.1333	30	Cecum	II
Colorectal Adenocarcinoma (DFCI, Cell Reports 2016)	coadread_dfci_2016_2624	Colorectal Adenocarcinoma	Colorectal Adenocarcinoma	P5323Rfs*40	OncoKB: NA;CIViC: NA;MyCancerGenome: not present;CancerHotspot: no;3DHotspot: no	SIFT: NA;Polyphen-2: NA	Frame_Shift_Del	DEL			NA	NA	dfci.harvard.edu	3	195475839	195475839	G	-	3:g.195475839del	ENST00000463781.3:c.15968del							1421	24/25					73	CIMP-high	MSI-high	COADREAD	30	Poor	1	Female	Matched	47.4667	33	Ascending To Transverse Colon	II
Colorectal Adenocarcinoma (DFCI, Cell Reports 2016)	coadread_dfci_2016_2641	Colorectal Adenocarcinoma	Colorectal Adenocarcinoma	L289P	OncoKB: NA;CIViC: NA;MyCancerGenome: not present;CancerHotspot: no;3DHotspot: no	SIFT: NA;Polyphen-2: NA	Missense_Mutation	SNP			NA	NA	dfci.harvard.edu	3	195517585	195517585	A	G	3:g.195517585A>G	ENST00000463781.3:c.866T>C							927	2022-02-25					75	CIMP-high	MSI-high	COADREAD	50	Poor	1	Female	Matched	30.8	22	Splenic Flexure To Sigmoid Colon	II
Colorectal Adenocarcinoma (DFCI, Cell Reports 2016)	coadread_dfci_2016_2762	Colorectal Adenocarcinoma	Colorectal Adenocarcinoma	S252N	OncoKB: NA;CIViC: NA;MyCancerGenome: not present;CancerHotspot: no;3DHotspot: no	SIFT: NA;Polyphen-2: NA	Missense_Mutation	SNP			NA	NA	dfci.harvard.edu	3	195517696	195517696	C	T	3:g.195517696C>T	ENST00000463781.3:c.755G>A							582	2022-02-25					76	CIMP-high	MSI-high	COADREAD	15	Poor	1	Female	Matched	19.3333	22	Ascending To Transverse Colon	III
Colorectal Adenocarcinoma (DFCI, Cell Reports 2016)	coadread_dfci_2016_2765	Colorectal Adenocarcinoma	Colorectal Adenocarcinoma	P346L	OncoKB: NA;CIViC: NA;MyCancerGenome: not present;CancerHotspot: no;3DHotspot: no	SIFT: NA;Polyphen-2: NA	Missense_Mutation	SNP			NA	NA	dfci.harvard.edu	3	195517414	195517414	G	A	3:g.195517414G>A	ENST00000463781.3:c.1037C>T							209	2022-02-25					79	CIMP-0/low	MSS	COADREAD	0	Well-Moderate	1	Female	Matched	7.1	33	Cecum	II
Colorectal Adenocarcinoma (DFCI, Cell Reports 2016)	coadread_dfci_2016_280091	Colorectal Adenocarcinoma	Colorectal Adenocarcinoma	S4854P	OncoKB: NA;CIViC: NA;MyCancerGenome: not present;CancerHotspot: no;3DHotspot: no	SIFT: NA;Polyphen-2: NA	Missense_Mutation	SNP			NA	NA	dfci.harvard.edu	3	195488409	195488409	A	G	3:g.195488409A>G	ENST00000463781.3:c.14560T>C							1071	15/25					86			COADREAD			1	Female	Matched	35.7667		Ascending To Transverse Colon	III
Colorectal Adenocarcinoma (DFCI, Cell Reports 2016)	coadread_dfci_2016_3021	Colorectal Adenocarcinoma	Colorectal Adenocarcinoma	V5390A	OncoKB: NA;CIViC: NA;MyCancerGenome: not present;CancerHotspot: no;3DHotspot: no	SIFT: NA;Polyphen-2: NA	Missense_Mutation	SNP			NA	NA	dfci.harvard.edu	3	195474117	195474117	A	G	3:g.195474117A>G	ENST00000463781.3:c.16169T>C							2253	25/25					77	CIMP-high	MSI-high	COADREAD		Well-Moderate	1	Female	Matched	75.2333		Ascending To Transverse Colon	III
Colorectal Adenocarcinoma (DFCI, Cell Reports 2016)	coadread_dfci_2016_3025	Colorectal Adenocarcinoma	Colorectal Adenocarcinoma	A4761T	OncoKB: NA;CIViC: NA;MyCancerGenome: not present;CancerHotspot: no;3DHotspot: no	SIFT: NA;Polyphen-2: NA	Missense_Mutation	SNP			NA	NA	dfci.harvard.edu	3	195489789	195489789	C	T	3:g.195489789C>T	ENST00000463781.3:c.14281G>A							651	13/25					77	CIMP-high	MSI-high	COADREAD		Well-Moderate	1	Female	Matched	21.6667	55	Ascending To Transverse Colon	II
Colorectal Adenocarcinoma (DFCI, Cell Reports 2016)	coadread_dfci_2016_312708	Colorectal Adenocarcinoma	Colorectal Adenocarcinoma	P23L	OncoKB: NA;CIViC: NA;MyCancerGenome: not present;CancerHotspot: no;3DHotspot: no	SIFT: impact: tolerated_low_confidence, score: 0.18;Polyphen-2: impact: benign, score: 0	Missense_Mutation	SNP			NA	NA	dfci.harvard.edu	3	195538621	195538621	G	A	3:g.195538621G>A	ENST00000463781.3:c.68C>T							129	2022-01-25					73			COADREAD			1	Female	Matched	4.3		Rectum	III
Colorectal Adenocarcinoma (DFCI, Cell Reports 2016)	coadread_dfci_2016_331889	Colorectal Adenocarcinoma	Colorectal Adenocarcinoma	N4957S	OncoKB: NA;CIViC: NA;MyCancerGenome: not present;CancerHotspot: no;3DHotspot: no	SIFT: NA;Polyphen-2: NA	Missense_Mutation	SNP			NA	NA	dfci.harvard.edu	3	195486111	195486111	T	C	3:g.195486111T>C	ENST00000463781.3:c.14870A>G							509	17/25					79			COADREAD			1	Female	Matched	17.0667		Ascending To Transverse Colon	II
Colorectal Adenocarcinoma (DFCI, Cell Reports 2016)	coadread_dfci_2016_3336	Colorectal Adenocarcinoma	Colorectal Adenocarcinoma	P4582T	OncoKB: NA;CIViC: NA;MyCancerGenome: not present;CancerHotspot: no;3DHotspot: no	SIFT: NA;Polyphen-2: NA	Missense_Mutation	SNP			NA	NA	dfci.harvard.edu	3	195492195	195492195	G	T	3:g.195492195G>T	ENST00000463781.3:c.13744C>A							135	2022-09-25					73	CIMP-0/low	MSS	COADREAD	0	Well-Moderate	1	Male	Matched	4.5	55	Ascending To Transverse Colon	I
Colorectal Adenocarcinoma (DFCI, Cell Reports 2016)	coadread_dfci_2016_335135	Colorectal Adenocarcinoma	Colorectal Adenocarcinoma	A4929T	OncoKB: NA;CIViC: NA;MyCancerGenome: not present;CancerHotspot: no;3DHotspot: no	SIFT: NA;Polyphen-2: NA	Missense_Mutation	SNP			NA	NA	dfci.harvard.edu	3	195487818	195487818	C	T	3:g.195487818C>T	ENST00000463781.3:c.14785G>A							4138	16/25					86			COADREAD			1	Female	Matched	137.767		Ascending To Transverse Colon	I
Colorectal Adenocarcinoma (DFCI, Cell Reports 2016)	coadread_dfci_2016_3699	Colorectal Adenocarcinoma	Colorectal Adenocarcinoma	H854D	OncoKB: NA;CIViC: NA;MyCancerGenome: not present;CancerHotspot: no;3DHotspot: no	SIFT: NA;Polyphen-2: NA	Missense_Mutation	SNP			NA	NA	dfci.harvard.edu	3	195515891	195515891	G	C	3:g.195515891G>C	ENST00000463781.3:c.2560C>G							120	2022-02-25					80	CIMP-0/low	MSS	COADREAD	0	Well-Moderate	1	Female	Matched	3.96667	55	Ascending To Transverse Colon	I
Colorectal Adenocarcinoma (DFCI, Cell Reports 2016)	coadread_dfci_2016_3701	Colorectal Adenocarcinoma	Colorectal Adenocarcinoma	S4930T	OncoKB: NA;CIViC: NA;MyCancerGenome: not present;CancerHotspot: no;3DHotspot: no	SIFT: NA;Polyphen-2: NA	Missense_Mutation	SNP			NA	NA	dfci.harvard.edu	3	195487814	195487814	C	G	3:g.195487814C>G	ENST00000463781.3:c.14789G>C							1397	16/25					76	CIMP-0/low	MSI-high	COADREAD	44	Poor	1	Female	Matched	46.5	66	Ascending To Transverse Colon	II
Colorectal Adenocarcinoma (DFCI, Cell Reports 2016)	coadread_dfci_2016_546	Colorectal Adenocarcinoma	Colorectal Adenocarcinoma	R4590Q	OncoKB: NA;CIViC: NA;MyCancerGenome: not present;CancerHotspot: no;3DHotspot: no	SIFT: NA;Polyphen-2: NA	Missense_Mutation	SNP			NA	NA	dfci.harvard.edu	3	195492170	195492170	C	T	3:g.195492170C>T	ENST00000463781.3:c.13769G>A							1229	2022-09-25					70	CIMP-high	MSI-high	COADREAD	30	Well-Moderate	1	Male	Matched	41.0667		Cecum	IV
Colorectal Adenocarcinoma (DFCI, Cell Reports 2016)	coadread_dfci_2016_60	Colorectal Adenocarcinoma	Colorectal Adenocarcinoma	A969T	OncoKB: NA;CIViC: NA;MyCancerGenome: not present;CancerHotspot: no;3DHotspot: no	SIFT: NA;Polyphen-2: NA	Missense_Mutation	SNP			NA	NA	dfci.harvard.edu	3	195515546	195515546	C	T	3:g.195515546C>T	ENST00000463781.3:c.2905G>A							1264	2022-02-25					63	CIMP-0/low	MSI-high	COADREAD	0	Well-Moderate	1	Female	Matched	41.9333		Ascending To Transverse Colon	I
Colorectal Adenocarcinoma (DFCI, Cell Reports 2016)	coadread_dfci_2016_649	Colorectal Adenocarcinoma	Colorectal Adenocarcinoma	R4960C	OncoKB: NA;CIViC: NA;MyCancerGenome: not present;CancerHotspot: no;3DHotspot: no	SIFT: NA;Polyphen-2: NA	Missense_Mutation	SNP			NA	NA	dfci.harvard.edu	3	195486103	195486103	G	A	3:g.195486103G>A	ENST00000463781.3:c.14878C>T							128	17/25					54	CIMP-0/low	MSI-high	COADREAD	0	Well-Moderate	1	Male	Matched	4.2		Cecum	II
Colorectal Adenocarcinoma (DFCI, Cell Reports 2016)	coadread_dfci_2016_68	Colorectal Adenocarcinoma	Colorectal Adenocarcinoma	R4389W	OncoKB: NA;CIViC: NA;MyCancerGenome: not present;CancerHotspot: no;3DHotspot: no	SIFT: NA;Polyphen-2: NA	Missense_Mutation	SNP			NA	NA	dfci.harvard.edu	3	195498600	195498600	G	A	3:g.195498600G>A	ENST00000463781.3:c.13165C>T							1595	2022-05-25					60	CIMP-0/low	MSI-high	COADREAD	0	Well-Moderate	1	Female	Matched	53.1		Cecum	I
Colorectal Adenocarcinoma (TCGA, Firehose Legacy)	TCGA-AA-3975-01	Colorectal Cancer	Colon Adenocarcinoma	S2026dup	OncoKB: NA;CIViC: NA;MyCancerGenome: not present;CancerHotspot: no;3DHotspot: no	SIFT: NA;Polyphen-2: NA	In_Frame_Ins	INS	Diploid		Somatic	Unknown	broad.mit.edu	3	195512373	195512374	-	GAT	3:g.195512373_195512374insGAT	ENST00000463781.3:c.6075_6077dup							99	2022-02-25					80			COAD			1	Male	Matched	3.46667
Colorectal Adenocarcinoma (TCGA, Firehose Legacy)	TCGA-AA-3877-01	Colorectal Cancer	Mucinous Adenocarcinoma of the Colon and Rectum	A902T	OncoKB: NA;CIViC: NA;MyCancerGenome: not present;CancerHotspot: no;3DHotspot: no	SIFT: NA;Polyphen-2: NA	Missense_Mutation	SNP	Diploid		Somatic	Valid	broad.mit.edu	3	195515747	195515747	C	T	3:g.195515747C>T	ENST00000463781.3:c.2704G>A							765	2022-02-25					83			MACR			1	Female	Matched	25.9
Colorectal Adenocarcinoma (TCGA, Firehose Legacy)	TCGA-AA-A010-01	Colorectal Cancer	Colon Adenocarcinoma	A320S	OncoKB: NA;CIViC: NA;MyCancerGenome: not present;CancerHotspot: no;3DHotspot: no	SIFT: NA;Polyphen-2: NA	Missense_Mutation	SNP	Diploid		Somatic	Valid	broad.mit.edu	3	195517493	195517493	C	A	3:g.195517493C>A	ENST00000463781.3:c.958G>T							6560	2022-02-25					46			COAD			1	Female	Matched	218.767
Colorectal Adenocarcinoma (TCGA, Firehose Legacy)	TCGA-AA-A00R-01	Colorectal Cancer	Colon Adenocarcinoma	E5184G	OncoKB: NA;CIViC: NA;MyCancerGenome: not present;CancerHotspot: no;3DHotspot: no	SIFT: NA;Polyphen-2: NA	Missense_Mutation	SNP	Diploid		Somatic	Unknown	hgsc.bcm.edu	3	195479275	195479275	T	C	3:g.195479275T>C	ENST00000463781.3:c.15551A>G							303	21/25					64			COAD			1	Female	Matched	10.1
Colorectal Adenocarcinoma (TCGA, Firehose Legacy)	TCGA-AG-A002-01	Colorectal Cancer	Rectal Adenocarcinoma	F5373L	OncoKB: NA;CIViC: NA;MyCancerGenome: not present;CancerHotspot: no;3DHotspot: no	SIFT: NA;Polyphen-2: NA	Missense_Mutation	SNP	Diploid		Somatic	Valid	broad.mit.edu	3	195474167	195474167	G	T	3:g.195474167G>T	ENST00000463781.3:c.16119C>A							9924	25/25					35			READ			1	Male	Matched	330.733
Colorectal Adenocarcinoma (TCGA, Firehose Legacy)	TCGA-AG-A002-01	Colorectal Cancer	Rectal Adenocarcinoma	E544*	OncoKB: NA;CIViC: NA;MyCancerGenome: not present;CancerHotspot: no;3DHotspot: no	SIFT: NA;Polyphen-2: NA	Nonsense_Mutation	SNP	Diploid		Somatic	Unknown	broad.mit.edu	3	195516821	195516821	C	A	3:g.195516821C>A	ENST00000463781.3:c.1630G>T							9924	2022-02-25					35			READ			1	Male	Matched	330.733
Colorectal Adenocarcinoma (Genentech, Nature 2012)	587228	Colorectal Cancer	Colorectal Adenocarcinoma	A1870T	OncoKB: NA;CIViC: NA;MyCancerGenome: not present;CancerHotspot: no;3DHotspot: no	SIFT: NA;Polyphen-2: NA	Missense_Mutation	SNP			NA	VALIDATED	Genentech	3	195512843	195512843	C	T	3:g.195512843C>T	ENST00000463781.3:c.5608G>A							1301	2022-02-25							MSI	COADREAD			1		Matched	43.1667				Adenocarcinoma	Tumor	90	colon
Colorectal Adenocarcinoma (Genentech, Nature 2012)	587232	Colorectal Cancer	Colorectal Adenocarcinoma	A4737T	OncoKB: NA;CIViC: NA;MyCancerGenome: not present;CancerHotspot: no;3DHotspot: no	SIFT: NA;Polyphen-2: NA	Missense_Mutation	SNP			NA	VALIDATED	Genentech	3	195490348	195490348	C	T	3:g.195490348C>T	ENST00000463781.3:c.14209G>A							100	2022-12-25							MSS	COADREAD			1		Matched	3.16667				Adenocarcinoma	Tumor	70	colon
Colorectal Adenocarcinoma (Genentech, Nature 2012)	587256	Colorectal Cancer	Colorectal Adenocarcinoma	A760T	OncoKB: NA;CIViC: NA;MyCancerGenome: not present;CancerHotspot: no;3DHotspot: no	SIFT: NA;Polyphen-2: NA	Missense_Mutation	SNP			NA	NA	Genentech	3	195516173	195516173	C	T	3:g.195516173C>T	ENST00000463781.3:c.2278G>A							938	2022-02-25							MSI	COADREAD			1		Matched	31.1333				Adenocarcinoma	Tumor	85	colon
Colorectal Adenocarcinoma (Genentech, Nature 2012)	587284	Colorectal Cancer	Colorectal Adenocarcinoma	R2432H	OncoKB: NA;CIViC: NA;MyCancerGenome: not present;CancerHotspot: no;3DHotspot: no	SIFT: NA;Polyphen-2: NA	Missense_Mutation	SNP			NA	NA	Genentech	3	195511156	195511156	C	T	3:g.195511156C>T	ENST00000463781.3:c.7295G>A							2244	2022-02-25							MSI	COADREAD			1		Matched	74.5667				Adenocarcinoma	Tumor	90	colon
Colorectal Adenocarcinoma (Genentech, Nature 2012)	587332	Colorectal Cancer	Colorectal Adenocarcinoma	G870S	OncoKB: NA;CIViC: NA;MyCancerGenome: not present;CancerHotspot: no;3DHotspot: no	SIFT: NA;Polyphen-2: NA	Missense_Mutation	SNP			NA	VALIDATED	Genentech	3	195515843	195515843	C	T	3:g.195515843C>T	ENST00000463781.3:c.2608G>A							1465	2022-02-25							MSI	COADREAD			1		Matched	48.5667				Adenocarcinoma	Tumor	60	colon
Colorectal Adenocarcinoma (Genentech, Nature 2012)	587346	Colorectal Cancer	Colorectal Adenocarcinoma	X5291_splice	OncoKB: NA;CIViC: NA;MyCancerGenome: not present;CancerHotspot: no;3DHotspot: no	SIFT: NA;Polyphen-2: NA	Splice_Site	SNP			NA	NA	Genentech	3	195477759	195477759	C	T	3:g.195477759C>T	ENST00000463781.3:c.15871+1G>A							63								MSS	COADREAD			1		Matched	2.1				Adenocarcinoma	Tumor	80	colon
Colorectal Adenocarcinoma (Genentech, Nature 2012)	587374	Colorectal Cancer	Colorectal Adenocarcinoma	S4133N	OncoKB: NA;CIViC: NA;MyCancerGenome: not present;CancerHotspot: no;3DHotspot: no	SIFT: NA;Polyphen-2: NA	Missense_Mutation	SNP			NA	NA	Genentech	3	195506053	195506053	C	T	3:g.195506053C>T	ENST00000463781.3:c.12398G>A							94	2022-02-25							MSS	COADREAD			1		Matched	3.1				Adenocarcinoma	Tumor	80	colon
Colorectal Adenocarcinoma (Genentech, Nature 2012)	587374	Colorectal Cancer	Colorectal Adenocarcinoma	S4133G	OncoKB: NA;CIViC: NA;MyCancerGenome: not present;CancerHotspot: no;3DHotspot: no	SIFT: NA;Polyphen-2: NA	Missense_Mutation	SNP			NA	NA	Genentech	3	195506054	195506054	T	C	3:g.195506054T>C	ENST00000463781.3:c.12397A>G							94	2022-02-25							MSS	COADREAD			1		Matched	3.1				Adenocarcinoma	Tumor	80	colon
Colon Cancer (CPTAC-2 Prospective, Cell 2019)	05CO026	Colorectal Cancer	Colon Adenocarcinoma	P1952S	OncoKB: NA;CIViC: NA;MyCancerGenome: not present;CancerHotspot: no;3DHotspot: no	SIFT: NA;Polyphen-2: NA	Missense_Mutation	SNP	Diploid		NA	NA	NA	3	195512597	195512597	G	A	3:g.195512597G>A	ENST00000463781.3:c.5854C>T							126	2022-02-25					70		MSS	COAD			1	Female	Matched	4.16667		Splenic Flexure
Colon Cancer (CPTAC-2 Prospective, Cell 2019)	05CO055	Colorectal Cancer	Colon Adenocarcinoma	S3448L	OncoKB: NA;CIViC: NA;MyCancerGenome: not present;CancerHotspot: no;3DHotspot: no	SIFT: NA;Polyphen-2: NA	Missense_Mutation	SNP	Diploid		NA	NA	NA	3	195508108	195508108	G	A	3:g.195508108G>A	ENST00000463781.3:c.10343C>T							107	2022-02-25					54		MSS	COAD			1	Female	Matched	3.6		Sigmoid Colon
Colon Cancer (CPTAC-2 Prospective, Cell 2019)	05CO003	Colorectal Cancer	Colon Adenocarcinoma	R4743H	OncoKB: NA;CIViC: NA;MyCancerGenome: not present;CancerHotspot: no;3DHotspot: no	SIFT: NA;Polyphen-2: NA	Missense_Mutation	SNP	Diploid		NA	NA	NA	3	195490329	195490329	C	T	3:g.195490329C>T	ENST00000463781.3:c.14228G>A							717	2022-12-25							MSI-H	COAD			1	Male	Matched	23.6333		Ascending Colon
Colon Cancer (CPTAC-2 Prospective, Cell 2019)	05CO032	Colorectal Cancer	Colon Adenocarcinoma	E630D	OncoKB: NA;CIViC: NA;MyCancerGenome: not present;CancerHotspot: no;3DHotspot: no	SIFT: NA;Polyphen-2: NA	Missense_Mutation	SNP	Diploid		NA	NA	NA	3	195516561	195516561	T	G	3:g.195516561T>G	ENST00000463781.3:c.1890A>C							937	2022-02-25					79		MSI-H	COAD			1	Male	Matched	31.1		Ascending Colon
Colon Cancer (CPTAC-2 Prospective, Cell 2019)	05CO032	Colorectal Cancer	Colon Adenocarcinoma	Q569*	OncoKB: NA;CIViC: NA;MyCancerGenome: not present;CancerHotspot: no;3DHotspot: no	SIFT: NA;Polyphen-2: NA	Nonsense_Mutation	SNP	Diploid		NA	NA	NA	3	195516746	195516746	G	A	3:g.195516746G>A	ENST00000463781.3:c.1705C>T							937	2022-02-25					79		MSI-H	COAD			1	Male	Matched	31.1		Ascending Colon
Colon Cancer (CPTAC-2 Prospective, Cell 2019)	05CO039	Colorectal Cancer	Colon Adenocarcinoma	V4131L	OncoKB: NA;CIViC: NA;MyCancerGenome: not present;CancerHotspot: no;3DHotspot: no	SIFT: NA;Polyphen-2: NA	Missense_Mutation	SNP	Diploid		NA	NA	NA	3	195506060	195506060	C	G	3:g.195506060C>G	ENST00000463781.3:c.12391G>C							1232	2022-02-25					74		MSI-H	COAD			1	Male	Matched	40.7		Ascending Colon
Colon Cancer (CPTAC-2 Prospective, Cell 2019)	11CO007	Colorectal Cancer	Colon Adenocarcinoma	L4465P	OncoKB: NA;CIViC: NA;MyCancerGenome: not present;CancerHotspot: no;3DHotspot: no	SIFT: NA;Polyphen-2: NA	Missense_Mutation	SNP	Diploid		NA	NA	NA	3	195497091	195497091	A	G	3:g.195497091A>G	ENST00000463781.3:c.13394T>C							1925	2022-06-25					64		MSI-H	COAD			1	Female	Matched	64.0667		Ascending Colon
Colon Cancer (CPTAC-2 Prospective, Cell 2019)	11CO018	Colorectal Cancer	Colon Adenocarcinoma	T766I	OncoKB: NA;CIViC: NA;MyCancerGenome: not present;CancerHotspot: no;3DHotspot: no	SIFT: NA;Polyphen-2: NA	Missense_Mutation	SNP	Diploid		NA	NA	NA	3	195516154	195516154	G	A	3:g.195516154G>A	ENST00000463781.3:c.2297C>T							1878	2022-02-25					74		MSI-H	COAD			1	Male	Matched	62.4333		Hepatix Flexure
Colon Cancer (CPTAC-2 Prospective, Cell 2019)	11CO061	Colorectal Cancer	Colon Adenocarcinoma	T4038I	OncoKB: NA;CIViC: NA;MyCancerGenome: not present;CancerHotspot: no;3DHotspot: no	SIFT: NA;Polyphen-2: NA	Missense_Mutation	SNP	Diploid		NA	NA	NA	3	195506338	195506338	G	A	3:g.195506338G>A	ENST00000463781.3:c.12113C>T							738	2022-02-25					48		MSI-H	COAD			1	Female	Matched	24.5333		Ascending Colon
Colon Cancer (CPTAC-2 Prospective, Cell 2019)	14CO005	Colorectal Cancer	Colon Adenocarcinoma	T4038I	OncoKB: NA;CIViC: NA;MyCancerGenome: not present;CancerHotspot: no;3DHotspot: no	SIFT: NA;Polyphen-2: NA	Missense_Mutation	SNP	Diploid		NA	NA	NA	3	195506338	195506338	G	A	3:g.195506338G>A	ENST00000463781.3:c.12113C>T							100	2022-02-25					75		MSS	COAD			1	Female	Matched	3.26667		Cecum
Colon Cancer (CPTAC-2 Prospective, Cell 2019)	14CO003	Colorectal Cancer	Colon Adenocarcinoma	V4635M	OncoKB: NA;CIViC: NA;MyCancerGenome: not present;CancerHotspot: no;3DHotspot: no	SIFT: NA;Polyphen-2: NA	Missense_Mutation	SNP	Diploid		NA	NA	NA	3	195491889	195491889	C	T	3:g.195491889C>T	ENST00000463781.3:c.13903G>A							809	2022-10-25					75		MSI-H	COAD			1	Female	Matched	26.8333		Tranverse Colon
Colon Cancer (CPTAC-2 Prospective, Cell 2019)	14CO005	Colorectal Cancer	Colon Adenocarcinoma	T4038P	OncoKB: NA;CIViC: NA;MyCancerGenome: not present;CancerHotspot: no;3DHotspot: no	SIFT: NA;Polyphen-2: NA	Missense_Mutation	SNP	Diploid		NA	NA	NA	3	195506339	195506339	T	G	3:g.195506339T>G	ENST00000463781.3:c.12112A>C							100	2022-02-25					75		MSS	COAD			1	Female	Matched	3.26667		Cecum
Colon Cancer (CPTAC-2 Prospective, Cell 2019)	20CO003	Colorectal Cancer	Colon Adenocarcinoma	R1792H	OncoKB: NA;CIViC: NA;MyCancerGenome: not present;CancerHotspot: no;3DHotspot: no	SIFT: NA;Polyphen-2: NA	Missense_Mutation	SNP	Diploid		NA	NA	NA	3	195513076	195513076	C	T	3:g.195513076C>T	ENST00000463781.3:c.5375G>A							1531	2022-02-25					60		MSI-H	COAD			1	Female	Matched	50.8		Descending Colon
Colon Cancer (CPTAC-2 Prospective, Cell 2019)	05CO035	Colorectal Cancer	Colon Adenocarcinoma	T1684_G1685insSTSSASTGHTTPLPVTDNSSVSTGHATPLPVT	OncoKB: NA;CIViC: NA;MyCancerGenome: not present;CancerHotspot: no;3DHotspot: no	SIFT: NA;Polyphen-2: NA	In_Frame_Ins	INS	Diploid		NA	NA	NA	3	195513398	195513399	-	GGTGACAGGAAGAGGGGTGGCGTGACCTGTGGATACTGAGGAATTGTCGGTGACAGGAAGAGGGGTGGTGTGACCGGTGGATGCTGAGGAAGTGCT	3:g.195513398_195513399insGGTGACAGGAAGAGGGGTGGCGTGACCTGTGGATACTGAGGAATTGTCGGTGACAGGAAGAGGGGTGGTGTGACCGGTGGATGCTGAGGAAGTGCT	ENST00000463781.3:c.5052_5053insAGCACTTCCTCAGCATCCACCGGTCACACCACCCCTCTTCCTGTCACCGACAATTCCTCAGTATCCACAGGTCACGCCACCCCTCTTCCTGTCACC							206	2022-02-25					64		MSS	COAD			1	Female	Matched	6.83333		Ascending Colon
Colon Cancer (CPTAC-2 Prospective, Cell 2019)	05CO048	Colorectal Cancer	Colon Adenocarcinoma	I447Yfs*93	OncoKB: NA;CIViC: NA;MyCancerGenome: not present;CancerHotspot: no;3DHotspot: no	SIFT: NA;Polyphen-2: NA	Frame_Shift_Del	DEL	Diploid		NA	NA	NA	3	195517112	195517112	T	-	3:g.195517112del	ENST00000463781.3:c.1339del							1119	2022-02-25					78		MSI-H	COAD			1	Female	Matched	37.4333		Ascending Colon
Colon Cancer (CPTAC-2 Prospective, Cell 2019)	05CO050	Colorectal Cancer	Colon Adenocarcinoma	S727Qfs*18	OncoKB: NA;CIViC: NA;MyCancerGenome: not present;CancerHotspot: no;3DHotspot: no	SIFT: NA;Polyphen-2: NA	Frame_Shift_Del	DEL	Diploid		NA	NA	NA	3	195516276	195516276	C	-	3:g.195516276del	ENST00000463781.3:c.2175del							2019	2022-02-25					67		MSI-H	COAD			1	Female	Matched	67.3667		Cecum
Colon Cancer (CPTAC-2 Prospective, Cell 2019)	05CO053	Colorectal Cancer	Colon Adenocarcinoma	T1684_G1685insSTSSASTGHATPLPVTDTSSASTGHATPLPVT	OncoKB: NA;CIViC: NA;MyCancerGenome: not present;CancerHotspot: no;3DHotspot: no	SIFT: NA;Polyphen-2: NA	In_Frame_Ins	INS	Diploid		NA	NA	NA	3	195513398	195513399	-	GGTGACAGGAAGAGGGGTGGCGTGACCTGTGGATGCTGAGGAAGTGTCGGTGACAGGAAGAGGGGTGGCGTGACCGGTGGATGCTGAGGAAGTGCT	3:g.195513398_195513399insGGTGACAGGAAGAGGGGTGGCGTGACCTGTGGATGCTGAGGAAGTGTCGGTGACAGGAAGAGGGGTGGCGTGACCGGTGGATGCTGAGGAAGTGCT	ENST00000463781.3:c.5052_5053insAGCACTTCCTCAGCATCCACCGGTCACGCCACCCCTCTTCCTGTCACCGACACTTCCTCAGCATCCACAGGTCACGCCACCCCTCTTCCTGTCACC							111	2022-02-25					52		MSS	COAD			1	Male	Matched	3.7		Cecum
Colon Cancer (CPTAC-2 Prospective, Cell 2019)	09CO008	Colorectal Cancer	Colon Adenocarcinoma	T113_A114insLTQET	OncoKB: NA;CIViC: NA;MyCancerGenome: not present;CancerHotspot: no;3DHotspot: no	SIFT: NA;Polyphen-2: NA	In_Frame_Ins	INS	Diploid		NA	NA	NA	3	195518112	195518113	-	GTCTCCTGCGTAAGA	3:g.195518112_195518113insGTCTCCTGCGTAAGA	ENST00000463781.3:c.338_339insTCTTACGCAGGAGAC							140	2022-02-25					54		MSS	COAD			1	Male	Matched	4.6		Cecum
Colon Cancer (CPTAC-2 Prospective, Cell 2019)	11CO027	Colorectal Cancer	Colon Adenocarcinoma	T1012_S1013insDTSSESTSHATPLPVT	OncoKB: NA;CIViC: NA;MyCancerGenome: not present;CancerHotspot: no;3DHotspot: no	SIFT: NA;Polyphen-2: NA	In_Frame_Ins	INS	Diploid		NA	NA	NA	3	195515414	195515415	-	GGTGACAGGAAGAGGGGTGGCGTGACTGGTGGATTCTGAGGAAGTGTC	3:g.195515414_195515415insGGTGACAGGAAGAGGGGTGGCGTGACTGGTGGATTCTGAGGAAGTGTC	ENST00000463781.3:c.3036_3037insGACACTTCCTCAGAATCCACCAGTCACGCCACCCCTCTTCCTGTCACC							151	2022-02-25					55		MSS	COAD			1	Female	Matched	4.9		Sigmoid Colon
Colon Cancer (CPTAC-2 Prospective, Cell 2019)	11CO051	Colorectal Cancer	Colon Adenocarcinoma	E2149Dfs*124	OncoKB: NA;CIViC: NA;MyCancerGenome: not present;CancerHotspot: no;3DHotspot: no	SIFT: NA;Polyphen-2: NA	Frame_Shift_Ins	INS	Diploid		NA	NA	NA	3	195512004	195512005	-	GACAGGAAGAGGGGTGGTGTCACCTGTGGATGCGTGACCTGTGGATGCTGAGGAAGGG	3:g.195512004_195512005insGACAGGAAGAGGGGTGGTGTCACCTGTGGATGCGTGACCTGTGGATGCTGAGGAAGGG	ENST00000463781.3:c.6446_6447insCCCTTCCTCAGCATCCACAGGTCACGCATCCACAGGTGACACCACCCCTCTTCCTGTC							975	2022-02-25					61		MSI-H	COAD			1	Female	Matched	32.4667		Ascending Colon
Colon Cancer (CPTAC-2 Prospective, Cell 2019)	11CO051	Colorectal Cancer	Colon Adenocarcinoma	T1684_G1685insSTSSASTGHTTPLPVT	OncoKB: NA;CIViC: NA;MyCancerGenome: not present;CancerHotspot: no;3DHotspot: no	SIFT: NA;Polyphen-2: NA	In_Frame_Ins	INS	Diploid		NA	NA	NA	3	195513398	195513399	-	GGTGACAGGAAGAGGGGTGGTGTGACCTGTGGATGCTGAGGAAGTGCT	3:g.195513398_195513399insGGTGACAGGAAGAGGGGTGGTGTGACCTGTGGATGCTGAGGAAGTGCT	ENST00000463781.3:c.5052_5053insAGCACTTCCTCAGCATCCACAGGTCACACCACCCCTCTTCCTGTCACC							975	2022-02-25					61		MSI-H	COAD			1	Female	Matched	32.4667		Ascending Colon
Colon Cancer (CPTAC-2 Prospective, Cell 2019)	11CO077	Colorectal Cancer	Colon Adenocarcinoma	T3519_P3520insGDTTPLPVTDTSSVSTGHATPLPVTSFSSVSTGDTTPLPVTDASSASTGHAT	OncoKB: NA;CIViC: NA;MyCancerGenome: not present;CancerHotspot: no;3DHotspot: no	SIFT: NA;Polyphen-2: NA	In_Frame_Ins	INS	Diploid		NA	NA	NA	3	195507894	195507895	-	GTGGCGTGACCGGTGGATGCCGAGGAAGCGTCGGTGACAGGAAGAGGGGTGGTGTCACCTGTGGATACTGAGGAAAAGCTGGTGACAGGAAGAGGGGTGGCGTGACCTGTGGATACTGAGGAAGTGTCGGTGACAGGAAGAGGCGTGGTGTCACCT	3:g.195507894_195507895insGTGGCGTGACCGGTGGATGCCGAGGAAGCGTCGGTGACAGGAAGAGGGGTGGTGTCACCTGTGGATACTGAGGAAAAGCTGGTGACAGGAAGAGGGGTGGCGTGACCTGTGGATACTGAGGAAGTGTCGGTGACAGGAAGAGGCGTGGTGTCACCT	ENST00000463781.3:c.10556_10557insAGGTGACACCACGCCTCTTCCTGTCACCGACACTTCCTCAGTATCCACAGGTCACGCCACCCCTCTTCCTGTCACCAGCTTTTCCTCAGTATCCACAGGTGACACCACCCCTCTTCCTGTCACCGACGCTTCCTCGGCATCCACCGGTCACGCCAC							136	2022-02-25					68		MSS	COAD			1	Male	Matched	4.53333		Descending Colon
Colon Cancer (CPTAC-2 Prospective, Cell 2019)	14CO002	Colorectal Cancer	Colon Adenocarcinoma	P2050Lfs*20	OncoKB: NA;CIViC: NA;MyCancerGenome: not present;CancerHotspot: no;3DHotspot: no	SIFT: NA;Polyphen-2: NA	Frame_Shift_Ins	INS	Diploid		NA	NA	NA	3	195512302	195512303	-	GAAGAGGGGAAAAGGCTGGTGACAA	3:g.195512302_195512303insGAAGAGGGGAAAAGGCTGGTGACAA	ENST00000463781.3:c.6148_6149insTTGTCACCAGCCTTTTCCCCTCTTC							109	2022-02-25					63		MSS	COAD			1	Male	Matched	3.6		Sigmoid Colon
Colon Cancer (CPTAC-2 Prospective, Cell 2019)	14CO003	Colorectal Cancer	Colon Adenocarcinoma	P2080Hfs*931	OncoKB: NA;CIViC: NA;MyCancerGenome: not present;CancerHotspot: no;3DHotspot: no	SIFT: NA;Polyphen-2: NA	Frame_Shift_Ins	INS	Diploid		NA	NA	NA	3	195512212	195512213	-	GGGTGGCGTGACCTGTGGAT	3:g.195512212_195512213insGGGTGGCGTGACCTGTGGAT	ENST00000463781.3:c.6219_6238dup							809	2022-02-25					75		MSI-H	COAD			1	Female	Matched	26.8333		Tranverse Colon
Colon Cancer (CPTAC-2 Prospective, Cell 2019)	20CO003	Colorectal Cancer	Colon Adenocarcinoma	S3189_A3206delinsT	OncoKB: NA;CIViC: NA;MyCancerGenome: not present;CancerHotspot: no;3DHotspot: no	SIFT: NA;Polyphen-2: NA	In_Frame_Del	DEL	Diploid		NA	NA	NA	3	195508835	195508885	CGTCGGTGACAAGAAGAGGAGTGGCGTGACCTGTGGATGCTGAGGAAGGGC	-	3:g.195508835_195508885del	ENST00000463781.3:c.9566_9616del							1531	2022-02-25					60		MSI-H	COAD			1	Female	Matched	50.8		Descending Colon
Colorectal Adenocarcinoma (TCGA, PanCancer Atlas)	TCGA-F4-6570-01	Colorectal Cancer	Colon Adenocarcinoma	A2814T	OncoKB: NA;CIViC: NA;MyCancerGenome: not present;CancerHotspot: no;3DHotspot: no	SIFT: NA;Polyphen-2: NA	Missense_Mutation	SNP	Diploid		.	.	.	3	195510011	195510011	C	T	3:g.195510011C>T	ENST00000463781.3:c.8440G>A	0.52		32	29		75	1640	2022-02-25					78			COAD			1	Female	Matched	55.0333					Asterand		Colon Adenocarcinoma
Colorectal Adenocarcinoma (TCGA, PanCancer Atlas)	TCGA-CM-4743-01	Colorectal Cancer	Colon Adenocarcinoma	H216Q	OncoKB: NA;CIViC: NA;MyCancerGenome: not present;CancerHotspot: no;3DHotspot: no	SIFT: NA;Polyphen-2: NA	Missense_Mutation	SNP	Diploid		.	.	.	3	195517803	195517803	G	C	3:g.195517803G>C	ENST00000463781.3:c.648C>G	0.18		114	536		703	1102	2022-02-25					69			COAD			1	Male	Matched	36.8667					Greater Poland Cancer Center		Colon Adenocarcinoma
Colorectal Adenocarcinoma (TCGA, PanCancer Atlas)	TCGA-G4-6586-01	Colorectal Cancer	Colon Adenocarcinoma	A4802T	OncoKB: NA;CIViC: NA;MyCancerGenome: not present;CancerHotspot: no;3DHotspot: no	SIFT: NA;Polyphen-2: NA	Missense_Mutation	SNP	Diploid		.	.	.	3	195489066	195489066	C	T	3:g.195489066C>T	ENST00000463781.3:c.14404G>A	0.41		33	48		109	1108	14/25					73			COAD			1	Female	Matched	37.0333					Roswell Park		Colon Adenocarcinoma
Colorectal Adenocarcinoma (TCGA, PanCancer Atlas)	TCGA-AZ-6598-01	Colorectal Cancer	Colon Adenocarcinoma	N4902Tfs*8	OncoKB: NA;CIViC: NA;MyCancerGenome: not present;CancerHotspot: no;3DHotspot: no	SIFT: NA;Polyphen-2: NA	Frame_Shift_Del	DEL	Diploid		.	.	.	3	195487898	195487898	T	-	3:g.195487898del	ENST00000463781.3:c.14705del	0.37		167	281		153	2308	16/25					77			COAD			1	Female	Matched	77.8333					MSKCC		Colon Adenocarcinoma
Colorectal Adenocarcinoma (TCGA, PanCancer Atlas)	TCGA-NH-A5IV-01	Colorectal Cancer	Colon Adenocarcinoma	N4902Tfs*8	OncoKB: NA;CIViC: NA;MyCancerGenome: not present;CancerHotspot: no;3DHotspot: no	SIFT: NA;Polyphen-2: NA	Frame_Shift_Del	DEL	Diploid		.	.	.	3	195487898	195487898	T	-	3:g.195487898del	ENST00000463781.3:c.14705del	0.27		71	193		171	2380	16/25					90			COAD			1	Female	Matched	79.8333					Candler		Colon Adenocarcinoma
Colorectal Adenocarcinoma (TCGA, PanCancer Atlas)	TCGA-AA-3877-01	Colorectal Cancer	Mucinous Adenocarcinoma of the Colon and Rectum	A902T	OncoKB: NA;CIViC: NA;MyCancerGenome: not present;CancerHotspot: no;3DHotspot: no	SIFT: NA;Polyphen-2: NA	Missense_Mutation	SNP	Diploid		.	.	.	3	195515747	195515747	C	T	3:g.195515747C>T	ENST00000463781.3:c.2704G>A	0.3		36	85		206	1083	2022-02-25					83			MACR			1	Female	Matched	36.1667					Indivumed		Colon Adenocarcinoma, Mucinous Type
Colorectal Adenocarcinoma (TCGA, PanCancer Atlas)	TCGA-AA-A010-01	Colorectal Cancer	Colon Adenocarcinoma	A320S	OncoKB: NA;CIViC: NA;MyCancerGenome: not present;CancerHotspot: no;3DHotspot: no	SIFT: NA;Polyphen-2: NA	Missense_Mutation	SNP	Diploid		.	.	.	3	195517493	195517493	C	A	3:g.195517493C>A	ENST00000463781.3:c.958G>T	0.4		361	542		963	7491	2022-02-25					46			COAD			1	Female	Matched	250.7					University of Pittsburgh		Colon Adenocarcinoma
Colorectal Adenocarcinoma (TCGA, PanCancer Atlas)	TCGA-AG-A002-01	Colorectal Cancer	Rectal Adenocarcinoma	F5373L	OncoKB: NA;CIViC: NA;MyCancerGenome: not present;CancerHotspot: no;3DHotspot: no	SIFT: NA;Polyphen-2: NA	Missense_Mutation	SNP	Diploid		.	.	.	3	195474167	195474167	G	T	3:g.195474167G>T	ENST00000463781.3:c.16119C>A	0.18		7	32		31	11411	25/25					35			READ			1	Male	Matched	382.633					Indivumed		Rectal Adenocarcinoma
Colorectal Adenocarcinoma (TCGA, PanCancer Atlas)	TCGA-AG-A002-01	Colorectal Cancer	Rectal Adenocarcinoma	E544*	OncoKB: NA;CIViC: NA;MyCancerGenome: not present;CancerHotspot: no;3DHotspot: no	SIFT: NA;Polyphen-2: NA	Nonsense_Mutation	SNP	Diploid		.	.	.	3	195516821	195516821	C	A	3:g.195516821C>A	ENST00000463781.3:c.1630G>T	0.43		98	128		207	11411	2022-02-25					35			READ			1	Male	Matched	382.633					Indivumed		Rectal Adenocarcinoma
Colorectal Adenocarcinoma (TCGA, PanCancer Atlas)	TCGA-A6-5665-01	Colorectal Cancer	Colon Adenocarcinoma	T4247A	OncoKB: NA;CIViC: NA;MyCancerGenome: not present;CancerHotspot: no;3DHotspot: no	SIFT: NA;Polyphen-2: NA	Missense_Mutation	SNP	Diploid		.	.	.	3	195505712	195505712	T	C	3:g.195505712T>C	ENST00000463781.3:c.12739A>G	0.32		42	90		339	1859	2022-02-25					84			COAD			1	Female	Matched	117.767					Indivumed		Colon Adenocarcinoma
Colorectal Adenocarcinoma (TCGA, PanCancer Atlas)	TCGA-AA-A010-01	Colorectal Cancer	Colon Adenocarcinoma	R2496H	OncoKB: NA;CIViC: NA;MyCancerGenome: not present;CancerHotspot: no;3DHotspot: no	SIFT: NA;Polyphen-2: NA	Missense_Mutation	SNP	Diploid		.	.	.	3	195510964	195510964	C	T	3:g.195510964C>T	ENST00000463781.3:c.7487G>A	0.39	0.0038	138	216	2	524	7491	2022-02-25					46			COAD			1	Female	Matched	250.7					University of Pittsburgh		Colon Adenocarcinoma
Colorectal Adenocarcinoma (TCGA, PanCancer Atlas)	TCGA-D5-6540-01	Colorectal Cancer	Mucinous Adenocarcinoma of the Colon and Rectum	A903T	OncoKB: NA;CIViC: NA;MyCancerGenome: not present;CancerHotspot: no;3DHotspot: no	SIFT: NA;Polyphen-2: NA	Missense_Mutation	SNP	Diploid		.	.	.	3	195515744	195515744	C	T	3:g.195515744C>T	ENST00000463781.3:c.2707G>A	0.39	0.0057	77	118	1	175	1188	2022-02-25					66			MACR			1	Male	Matched	40.0333					University Of Michigan		Colon Adenocarcinoma, Mucinous Type
Colorectal Adenocarcinoma (TCGA, PanCancer Atlas)	TCGA-G4-6294-01	Colorectal Cancer	Colon Adenocarcinoma	T203M	OncoKB: NA;CIViC: NA;MyCancerGenome: not present;CancerHotspot: no;3DHotspot: no	SIFT: NA;Polyphen-2: NA	Missense_Mutation	SNP	Gain		.	.	.	3	195517843	195517843	G	A	3:g.195517843G>A	ENST00000463781.3:c.608C>T	0.6		376	253		385	149	2022-02-25					75			COAD			1	Male	Matched	5.03333					Roswell Park		Colon Adenocarcinoma
Colorectal Adenocarcinoma (TCGA, PanCancer Atlas)	TCGA-NH-A8F8-01	Colorectal Cancer	Colon Adenocarcinoma	L3586F	OncoKB: NA;CIViC: NA;MyCancerGenome: not present;CancerHotspot: no;3DHotspot: no	SIFT: NA;Polyphen-2: NA	Missense_Mutation	SNP	Diploid		.	.	.	3	195507695	195507695	G	A	3:g.195507695G>A	ENST00000463781.3:c.10756C>T	0.22		6	21		27	105	2022-02-25					79			COAD			1	Male	Matched	3.5					Candler		Colon Adenocarcinoma
Colorectal Adenocarcinoma (TCGA, PanCancer Atlas)	TCGA-CK-5913-01	Colorectal Cancer	Colon Adenocarcinoma	X4681_splice	OncoKB: NA;CIViC: NA;MyCancerGenome: not present;CancerHotspot: no;3DHotspot: no	SIFT: NA;Polyphen-2: NA	Splice_Region	SNP	Diploid		.	.	.	3	195490917	195490917	G	A	3:g.195490917G>A	ENST00000463781.3:c.14043C>T	0.4		28	42		106	805	2022-11-25					58			COAD			1	Female	Matched	27.0333					Greater Poland Cancer Center		Colon Adenocarcinoma
Colorectal Adenocarcinoma (TCGA, PanCancer Atlas)	TCGA-5M-AAT6-01	Colorectal Cancer	Colon Adenocarcinoma	A1662V	OncoKB: NA;CIViC: NA;MyCancerGenome: not present;CancerHotspot: no;3DHotspot: no	SIFT: NA;Polyphen-2: NA	Missense_Mutation	SNP	Diploid		.	.	.	3	195513466	195513466	G	A	3:g.195513466G>A	ENST00000463781.3:c.4985C>T	0.09		24	250		343	1860	2022-02-25					40			COAD			1	Female	Matched	62.1667					Indivumed		Colon Adenocarcinoma
Colorectal Adenocarcinoma (TCGA, PanCancer Atlas)	TCGA-A6-3809-01	Colorectal Cancer	Mucinous Adenocarcinoma of the Colon and Rectum	S272T	OncoKB: NA;CIViC: NA;MyCancerGenome: not present;CancerHotspot: no;3DHotspot: no	SIFT: NA;Polyphen-2: NA	Missense_Mutation	SNP	Diploid		.	.	.	3	195517637	195517637	A	T	3:g.195517637A>T	ENST00000463781.3:c.814T>A	0.28		45	116		154	1165	2022-02-25					71			MACR			1	Female	Matched	39.1					Indivumed		Colon Adenocarcinoma, Mucinous Type
Colorectal Adenocarcinoma (TCGA, PanCancer Atlas)	TCGA-A6-6648-01	Colorectal Cancer	Colon Adenocarcinoma	G4490S	OncoKB: NA;CIViC: NA;MyCancerGenome: not present;CancerHotspot: no;3DHotspot: no	SIFT: NA;Polyphen-2: NA	Missense_Mutation	SNP	ShallowDel		.	.	.	3	195495954	195495954	C	T	3:g.195495954C>T	ENST00000463781.3:c.13468G>A	0.55		16	13		89	88	2022-07-25					56			COAD			1	Male	Matched	2.96667					Indivumed		Colon Adenocarcinoma
Colorectal Adenocarcinoma (TCGA, PanCancer Atlas)	TCGA-AA-3660-01	Colorectal Cancer	Colon Adenocarcinoma	T1622S	OncoKB: NA;CIViC: NA;MyCancerGenome: not present;CancerHotspot: no;3DHotspot: no	SIFT: NA;Polyphen-2: NA	Missense_Mutation	SNP	Gain		.	.	.	3	195513587	195513587	T	A	3:g.195513587T>A	ENST00000463781.3:c.4864A>T	0.47		114	129		177	130	2022-02-25					51			COAD			1	Female	Matched	4.36667					Indivumed		Colon Adenocarcinoma
Colorectal Adenocarcinoma (TCGA, PanCancer Atlas)	TCGA-AA-3660-01	Colorectal Cancer	Colon Adenocarcinoma	L1617P	OncoKB: NA;CIViC: NA;MyCancerGenome: not present;CancerHotspot: no;3DHotspot: no	SIFT: NA;Polyphen-2: NA	Missense_Mutation	SNP	Gain		.	.	.	3	195513601	195513601	A	G	3:g.195513601A>G	ENST00000463781.3:c.4850T>C	0.45		98	118		171	130	2022-02-25					51			COAD			1	Female	Matched	4.36667					Indivumed		Colon Adenocarcinoma
Colorectal Adenocarcinoma (TCGA, PanCancer Atlas)	TCGA-AA-3663-01	Colorectal Cancer	Colon Adenocarcinoma	G5317D	OncoKB: NA;CIViC: NA;MyCancerGenome: not present;CancerHotspot: no;3DHotspot: no	SIFT: NA;Polyphen-2: NA	Missense_Mutation	SNP	Diploid		.	.	.	3	195475857	195475857	C	T	3:g.195475857C>T	ENST00000463781.3:c.15950G>A	0.29		18	45		20	1934	24/25					42			COAD			1	Male	Matched	64.8667					Indivumed		Colon Adenocarcinoma
Colorectal Adenocarcinoma (TCGA, PanCancer Atlas)	TCGA-AA-3811-01	Colorectal Cancer	Colon Adenocarcinoma	L738R	OncoKB: NA;CIViC: NA;MyCancerGenome: not present;CancerHotspot: no;3DHotspot: no	SIFT: NA;Polyphen-2: NA	Missense_Mutation	SNP	ShallowDel		.	.	.	3	195516238	195516238	A	C	3:g.195516238A>C	ENST00000463781.3:c.2213T>G	0.11		8	65		61	1916	2022-02-25					84			COAD			1	Female	Matched	64.1					Indivumed		Colon Adenocarcinoma
Colorectal Adenocarcinoma (TCGA, PanCancer Atlas)	TCGA-AA-A00N-01	Colorectal Cancer	Mucinous Adenocarcinoma of the Colon and Rectum	D1861A	OncoKB: NA;CIViC: NA;MyCancerGenome: not present;CancerHotspot: no;3DHotspot: no	SIFT: NA;Polyphen-2: NA	Missense_Mutation	SNP	Diploid		.	.	.	3	195512869	195512869	T	G	3:g.195512869T>G	ENST00000463781.3:c.5582A>C	0.19		50	209		223	4875	2022-02-25					75			MACR			1	Male	Matched	163.3					UNC		Colon Adenocarcinoma, Mucinous Type
Colorectal Adenocarcinoma (TCGA, PanCancer Atlas)	TCGA-AA-A010-01	Colorectal Cancer	Colon Adenocarcinoma	X4950_splice	OncoKB: NA;CIViC: NA;MyCancerGenome: not present;CancerHotspot: no;3DHotspot: no	SIFT: NA;Polyphen-2: NA	Splice_Site	SNP	Diploid		.	.	.	3	195487754	195487754	C	A	3:g.195487754C>A	ENST00000463781.3:c.14848+1G>T	0.38		130	216		1645	7491						46			COAD			1	Female	Matched	250.7					University of Pittsburgh		Colon Adenocarcinoma
Colorectal Adenocarcinoma (TCGA, PanCancer Atlas)	TCGA-AA-A01P-01	Colorectal Cancer	Colon Adenocarcinoma	S2488T	OncoKB: NA;CIViC: NA;MyCancerGenome: not present;CancerHotspot: no;3DHotspot: no	SIFT: NA;Polyphen-2: NA	Missense_Mutation	SNP	Diploid		.	.	.	3	195510989	195510989	A	T	3:g.195510989A>T	ENST00000463781.3:c.7462T>A	0.1		40	371		475	846	2022-02-25					80			COAD			1	Female	Matched	28.3667					University of Pittsburgh		Colon Adenocarcinoma
Colorectal Adenocarcinoma (TCGA, PanCancer Atlas)	TCGA-AA-A022-01	Colorectal Cancer	Colon Adenocarcinoma	A3518T	OncoKB: NA;CIViC: NA;MyCancerGenome: not present;CancerHotspot: no;3DHotspot: no	SIFT: NA;Polyphen-2: NA	Missense_Mutation	SNP	Diploid		.	.	.	3	195507899	195507899	C	T	3:g.195507899C>T	ENST00000463781.3:c.10552G>A	0.12	0.0018	54	389	1	558	1471	2022-02-25					88			COAD			1	Female	Matched	49.3333					ILSBio		Colon Adenocarcinoma
Colorectal Adenocarcinoma (TCGA, PanCancer Atlas)	TCGA-AD-6895-01	Colorectal Cancer	Colon Adenocarcinoma	C5117S	OncoKB: NA;CIViC: NA;MyCancerGenome: not present;CancerHotspot: no;3DHotspot: no	SIFT: NA;Polyphen-2: NA	Missense_Mutation	SNP	Diploid		.	.	.	3	195480081	195480081	A	T	3:g.195480081A>T	ENST00000463781.3:c.15349T>A	0.28		16	41		83	1538	20/25					84			COAD			1	Male	Matched	51.5667					Harvard		Colon Adenocarcinoma
Colorectal Adenocarcinoma (TCGA, PanCancer Atlas)	TCGA-AZ-4615-01	Colorectal Cancer	Colon Adenocarcinoma	L993R	OncoKB: NA;CIViC: NA;MyCancerGenome: not present;CancerHotspot: no;3DHotspot: no	SIFT: NA;Polyphen-2: NA	Missense_Mutation	SNP	Diploid		.	.	.	3	195515473	195515473	A	C	3:g.195515473A>C	ENST00000463781.3:c.2978T>G	0.11		12	93		63	836	2022-02-25					84			COAD			1	Male	Matched	27.8333					MSKCC		Colon Adenocarcinoma
Colorectal Adenocarcinoma (TCGA, PanCancer Atlas)	TCGA-AZ-6598-01	Colorectal Cancer	Colon Adenocarcinoma	S4917G	OncoKB: NA;CIViC: NA;MyCancerGenome: not present;CancerHotspot: no;3DHotspot: no	SIFT: NA;Polyphen-2: NA	Missense_Mutation	SNP	Diploid		.	.	.	3	195487854	195487854	T	C	3:g.195487854T>C	ENST00000463781.3:c.14749A>G	0.06	0.0053	21	327	1	187	2308	16/25					77			COAD			1	Female	Matched	77.8333					MSKCC		Colon Adenocarcinoma
Colorectal Adenocarcinoma (TCGA, PanCancer Atlas)	TCGA-CK-4951-01	Colorectal Cancer	Mucinous Adenocarcinoma of the Colon and Rectum	H4157Y	OncoKB: NA;CIViC: NA;MyCancerGenome: not present;CancerHotspot: no;3DHotspot: no	SIFT: NA;Polyphen-2: NA	Missense_Mutation	SNP	Diploid		.	.	.	3	195505982	195505982	G	A	3:g.195505982G>A	ENST00000463781.3:c.12469C>T	0.28		24	61		112	4190	2022-02-25					79			MACR			1	Female	Matched	140.467					Greater Poland Cancer Center		Colon Adenocarcinoma, Mucinous Type
Colorectal Adenocarcinoma (TCGA, PanCancer Atlas)	TCGA-CK-4951-01	Colorectal Cancer	Mucinous Adenocarcinoma of the Colon and Rectum	I4149F	OncoKB: NA;CIViC: NA;MyCancerGenome: not present;CancerHotspot: no;3DHotspot: no	SIFT: NA;Polyphen-2: NA	Missense_Mutation	SNP	Diploid		.	.	.	3	195506006	195506006	T	A	3:g.195506006T>A	ENST00000463781.3:c.12445A>T	0.21		21	78		120	4190	2022-02-25					79			MACR			1	Female	Matched	140.467					Greater Poland Cancer Center		Colon Adenocarcinoma, Mucinous Type
Colorectal Adenocarcinoma (TCGA, PanCancer Atlas)	TCGA-CK-4951-01	Colorectal Cancer	Mucinous Adenocarcinoma of the Colon and Rectum	L4081F	OncoKB: NA;CIViC: NA;MyCancerGenome: not present;CancerHotspot: no;3DHotspot: no	SIFT: NA;Polyphen-2: NA	Missense_Mutation	SNP	Diploid		.	.	.	3	195506210	195506210	G	A	3:g.195506210G>A	ENST00000463781.3:c.12241C>T	0.3		42	100		221	4190	2022-02-25					79			MACR			1	Female	Matched	140.467					Greater Poland Cancer Center		Colon Adenocarcinoma, Mucinous Type
Colorectal Adenocarcinoma (TCGA, PanCancer Atlas)	TCGA-CK-5915-01	Colorectal Cancer	Colon Adenocarcinoma	L1745V	OncoKB: NA;CIViC: NA;MyCancerGenome: not present;CancerHotspot: no;3DHotspot: no	SIFT: NA;Polyphen-2: NA	Missense_Mutation	SNP	Gain		.	.	.	3	195513218	195513218	G	C	3:g.195513218G>C	ENST00000463781.3:c.5233C>G	0.2		69	279		280	82	2022-02-25					63			COAD			1	Male	Matched	2.73333					Greater Poland Cancer Center		Colon Adenocarcinoma
Colorectal Adenocarcinoma (TCGA, PanCancer Atlas)	TCGA-CM-4743-01	Colorectal Cancer	Colon Adenocarcinoma	V2499I	OncoKB: NA;CIViC: NA;MyCancerGenome: not present;CancerHotspot: no;3DHotspot: no	SIFT: NA;Polyphen-2: NA	Missense_Mutation	SNP	Diploid		.	.	.	3	195510956	195510956	C	T	3:g.195510956C>T	ENST00000463781.3:c.7495G>A	0.14	0.0023	35	216	1	436	1102	2022-02-25					69			COAD			1	Male	Matched	36.8667					Greater Poland Cancer Center		Colon Adenocarcinoma
Colorectal Adenocarcinoma (TCGA, PanCancer Atlas)	TCGA-CM-4746-01	Colorectal Cancer	Colon Adenocarcinoma	X5291_splice	OncoKB: NA;CIViC: NA;MyCancerGenome: not present;CancerHotspot: no;3DHotspot: no	SIFT: NA;Polyphen-2: NA	Splice_Site	SNP	Diploid		.	.	.	3	195475936	195475936	C	T	3:g.195475936C>T	ENST00000463781.3:c.15872-1G>A	0.22		4	14		17	715						61			COAD			1	Male	Matched	24.1333					Greater Poland Cancer Center		Colon Adenocarcinoma
Colorectal Adenocarcinoma (TCGA, PanCancer Atlas)	TCGA-CM-6171-01	Colorectal Cancer	Colon Adenocarcinoma	S795P	OncoKB: NA;CIViC: NA;MyCancerGenome: not present;CancerHotspot: no;3DHotspot: no	SIFT: NA;Polyphen-2: NA	Missense_Mutation	SNP	Diploid		.	.	.	3	195516068	195516068	A	G	3:g.195516068A>G	ENST00000463781.3:c.2383T>C	0.42	0.0096	33	46	1	103	1149	2022-02-25					77			COAD			1	Female	Matched	38.5333					MSKCC		Colon Adenocarcinoma
Colorectal Adenocarcinoma (TCGA, PanCancer Atlas)	TCGA-CM-6171-01	Colorectal Cancer	Colon Adenocarcinoma	G271C	OncoKB: NA;CIViC: NA;MyCancerGenome: not present;CancerHotspot: no;3DHotspot: no	SIFT: NA;Polyphen-2: NA	Missense_Mutation	SNP	Diploid		.	.	.	3	195517640	195517640	C	A	3:g.195517640C>A	ENST00000463781.3:c.811G>T	0.37		212	357		729	1149	2022-02-25					77			COAD			1	Female	Matched	38.5333					MSKCC		Colon Adenocarcinoma
Colorectal Adenocarcinoma (TCGA, PanCancer Atlas)	TCGA-D5-6533-01	Colorectal Cancer	Colon Adenocarcinoma	X5169_splice	OncoKB: NA;CIViC: NA;MyCancerGenome: not present;CancerHotspot: no;3DHotspot: no	SIFT: NA;Polyphen-2: NA	Splice_Region	SNP	ShallowDel		.	.	.	3	195479923	195479923	T	A	3:g.195479923T>A	ENST00000463781.3:c.15507A>T	0.19		28	122		140	142	20/25					68			COAD			1	Female	Matched	4.86667					University Of Michigan		Colon Adenocarcinoma
Colorectal Adenocarcinoma (TCGA, PanCancer Atlas)	TCGA-D5-6927-01	Colorectal Cancer	Colon Adenocarcinoma	I4367T	OncoKB: NA;CIViC: NA;MyCancerGenome: not present;CancerHotspot: no;3DHotspot: no	SIFT: impact: tolerated_low_confidence, score: 0.07;Polyphen-2: impact: benign, score: 0	Missense_Mutation	SNP	Diploid		.	.	.	3	195498665	195498665	A	G	3:g.195498665A>G	ENST00000463781.3:c.13100T>C	0.17		12	58		35	661	2022-05-25					34			COAD			1	Male	Matched	22.1667					University Of Michigan		Colon Adenocarcinoma
Colorectal Adenocarcinoma (TCGA, PanCancer Atlas)	TCGA-D5-6928-01	Colorectal Cancer	Mucinous Adenocarcinoma of the Colon and Rectum	P3714H	OncoKB: NA;CIViC: NA;MyCancerGenome: not present;CancerHotspot: no;3DHotspot: no	SIFT: NA;Polyphen-2: NA	Missense_Mutation	SNP	Diploid		.	.	.	3	195507310	195507310	G	T	3:g.195507310G>T	ENST00000463781.3:c.11141C>A	0.08		27	330		227	1604	2022-02-25					80			MACR			1	Male	Matched	53.8333					University Of Michigan		Colon Adenocarcinoma, Mucinous Type
Colorectal Adenocarcinoma (TCGA, PanCancer Atlas)	TCGA-D5-6928-01	Colorectal Cancer	Mucinous Adenocarcinoma of the Colon and Rectum	T1723A	OncoKB: NA;CIViC: NA;MyCancerGenome: not present;CancerHotspot: no;3DHotspot: no	SIFT: NA;Polyphen-2: NA	Missense_Mutation	SNP	Diploid		.	.	.	3	195513284	195513284	T	C	3:g.195513284T>C	ENST00000463781.3:c.5167A>G	0.08		19	225		198	1604	2022-02-25					80			MACR			1	Male	Matched	53.8333					University Of Michigan		Colon Adenocarcinoma, Mucinous Type
Colorectal Adenocarcinoma (TCGA, PanCancer Atlas)	TCGA-D5-7000-01	Colorectal Cancer	Mucinous Adenocarcinoma of the Colon and Rectum	S3047F	OncoKB: NA;CIViC: NA;MyCancerGenome: not present;CancerHotspot: no;3DHotspot: no	SIFT: NA;Polyphen-2: NA	Missense_Mutation	SNP	Diploid		.	.	.	3	195509311	195509311	G	A	3:g.195509311G>A	ENST00000463781.3:c.9140C>T	0.3		37	85		57	103	2022-02-25					79			MACR			1	Female	Matched	3.4					Greater Poland Cancer Center		Colon Adenocarcinoma, Mucinous Type
Colorectal Adenocarcinoma (TCGA, PanCancer Atlas)	TCGA-DM-A28H-01	Colorectal Cancer	Colon Adenocarcinoma	H2445D	OncoKB: NA;CIViC: NA;MyCancerGenome: not present;CancerHotspot: no;3DHotspot: no	SIFT: NA;Polyphen-2: NA	Missense_Mutation	SNP	Diploid		.	.	.	3	195511118	195511118	G	C	3:g.195511118G>C	ENST00000463781.3:c.7333C>G	0.15		44	248		176	123	2022-02-25					50			COAD			1	Male	Matched	4.16667					Asterand		Colon Adenocarcinoma
Colorectal Adenocarcinoma (TCGA, PanCancer Atlas)	TCGA-F4-6703-01	Colorectal Cancer	Colon Adenocarcinoma	G5140V	OncoKB: NA;CIViC: NA;MyCancerGenome: not present;CancerHotspot: no;3DHotspot: no	SIFT: NA;Polyphen-2: NA	Missense_Mutation	SNP	Diploid		.	.	.	3	195480011	195480011	C	A	3:g.195480011C>A	ENST00000463781.3:c.15419G>T	0.14		9	57		41	530	20/25					64			COAD			1	Male	Matched	17.8333					Asterand		Colon Adenocarcinoma
Colorectal Adenocarcinoma (TCGA, PanCancer Atlas)	TCGA-NH-A5IV-01	Colorectal Cancer	Colon Adenocarcinoma	S1607Y	OncoKB: NA;CIViC: NA;MyCancerGenome: not present;CancerHotspot: no;3DHotspot: no	SIFT: NA;Polyphen-2: NA	Missense_Mutation	SNP	Diploid		.	.	.	3	195513631	195513631	G	T	3:g.195513631G>T	ENST00000463781.3:c.4820C>A	0.27		31	83		112	2380	2022-02-25					90			COAD			1	Female	Matched	79.8333					Candler		Colon Adenocarcinoma
Colorectal Adenocarcinoma (TCGA, PanCancer Atlas)	TCGA-QL-A97D-01	Colorectal Cancer	Colon Adenocarcinoma	T2891K	OncoKB: NA;CIViC: NA;MyCancerGenome: not present;CancerHotspot: no;3DHotspot: no	SIFT: NA;Polyphen-2: NA	Missense_Mutation	SNP	Gain		.	.	.	3	195509779	195509779	G	T	3:g.195509779G>T	ENST00000463781.3:c.8672C>A	0.2		31	121		152	211	2022-02-25					84			COAD			1	Female	Matched	7.1					BLN - Baylor		Colon Adenocarcinoma
Colorectal Adenocarcinoma (TCGA, PanCancer Atlas)	TCGA-AG-A02N-01	Colorectal Cancer	Rectal Adenocarcinoma	P2530T	OncoKB: NA;CIViC: NA;MyCancerGenome: not present;CancerHotspot: no;3DHotspot: no	SIFT: NA;Polyphen-2: NA	Missense_Mutation	SNP	Diploid		.	.	.	3	195510863	195510863	G	T	3:g.195510863G>T	ENST00000463781.3:c.7588C>A	0.83		15	3		10	1079	2022-02-25					67			READ			1	Male	Matched	36.3					Indivumed		Rectal Adenocarcinoma
Colorectal Adenocarcinoma (TCGA, PanCancer Atlas)	TCGA-AH-6544-01	Colorectal Cancer	Rectal Adenocarcinoma	D2885H	OncoKB: NA;CIViC: NA;MyCancerGenome: not present;CancerHotspot: no;3DHotspot: no	SIFT: NA;Polyphen-2: NA	Missense_Mutation	SNP	Diploid		.	.	.	3	195509798	195509798	C	G	3:g.195509798C>G	ENST00000463781.3:c.8653G>C	0.38		54	87		161	132	2022-02-25					60			READ			1	Male	Matched	4.36667					Indivumed		Rectal Adenocarcinoma
Colorectal Adenocarcinoma (TCGA, PanCancer Atlas)	TCGA-EF-5830-01	Colorectal Cancer	Rectal Adenocarcinoma	L1985P	OncoKB: NA;CIViC: NA;MyCancerGenome: not present;CancerHotspot: no;3DHotspot: no	SIFT: NA;Polyphen-2: NA	Missense_Mutation	SNP	Diploid		.	.	.	3	195512497	195512497	A	G	3:g.195512497A>G	ENST00000463781.3:c.5954T>C	0.09		11	105		139	65	2022-02-25					54			READ			1	Male	Matched	2.23333					Indivumed		Rectal Adenocarcinoma
Colorectal Adenocarcinoma (TCGA, PanCancer Atlas)	TCGA-EI-6514-01	Colorectal Cancer	Rectal Adenocarcinoma	H3058P	OncoKB: NA;CIViC: NA;MyCancerGenome: not present;CancerHotspot: no;3DHotspot: no	SIFT: NA;Polyphen-2: NA	Missense_Mutation	SNP	Gain		.	.	.	3	195509278	195509278	T	G	3:g.195509278T>G	ENST00000463781.3:c.9173A>C	0.64	0.01	21	12	1	72	105	2022-02-25					59			READ			1	Female	Matched	3.5					Indivumed		Rectal Adenocarcinoma
Colorectal Adenocarcinoma (TCGA, PanCancer Atlas)	TCGA-EI-6882-01	Colorectal Cancer	Rectal Adenocarcinoma	G1740S	OncoKB: NA;CIViC: NA;MyCancerGenome: not present;CancerHotspot: no;3DHotspot: no	SIFT: NA;Polyphen-2: NA	Missense_Mutation	SNP	Diploid		.	.	.	3	195513233	195513233	C	T	3:g.195513233C>T	ENST00000463781.3:c.5218G>A	0.08		11	121		116	1214	2022-02-25					59			READ			1	Male	Matched	40.7333					Indivumed		Rectal Adenocarcinoma, Mucinous Type
Colorectal Adenocarcinoma (TCGA, PanCancer Atlas)	TCGA-EI-6917-01	Colorectal Cancer	Rectal Adenocarcinoma	S2776A	OncoKB: NA;CIViC: NA;MyCancerGenome: not present;CancerHotspot: no;3DHotspot: no	SIFT: NA;Polyphen-2: NA	Missense_Mutation	SNP	Diploid		.	.	.	3	195510125	195510125	A	C	3:g.195510125A>C	ENST00000463781.3:c.8326T>G	0.24		9	28		61	4938	2022-02-25					33			READ			1	Male	Matched	165.567					Indivumed		Rectal Adenocarcinoma
Colon Adenocarcinoma (CaseCCC, PNAS 2015)	coad_caseccc_7525	Colorectal Cancer	Colon Adenocarcinoma	G1372S	OncoKB: NA;CIViC: NA;MyCancerGenome: not present;CancerHotspot: no;3DHotspot: no	SIFT: NA;Polyphen-2: NA	Missense_Mutation	SNP			Somatic	Unknown	omrf.org	3	195514337	195514337	C	T	3:g.195514337C>T	ENST00000463781.3:c.4114G>A	0.29		15	36		13	140	2022-02-25							MSS	COAD			1	Male	Matched	4.63333
Colon Adenocarcinoma (CaseCCC, PNAS 2015)	coad_caseccc_11677	Colorectal Cancer	Colon Adenocarcinoma	R796*	OncoKB: NA;CIViC: NA;MyCancerGenome: not present;CancerHotspot: no;3DHotspot: no	SIFT: NA;Polyphen-2: NA	Nonsense_Mutation	SNP			Somatic	Unknown	omrf.org	3	195516065	195516065	G	A	3:g.195516065G>A	ENST00000463781.3:c.2386C>T	0.46		81	95		38	74	2022-02-25							MSS	COAD			1	Male	Matched	2.46667
Colorectal Adenocarcinoma (TCGA, Nature 2012)	TCGA-AA-3975-01	Colorectal Adenocarcinoma	Colon Adenocarcinoma	S2026dup	OncoKB: NA;CIViC: NA;MyCancerGenome: not present;CancerHotspot: no;3DHotspot: no	SIFT: NA;Polyphen-2: NA	In_Frame_Ins	INS	Diploid		Somatic	NA	broad.mit.edu	3	195512373	195512374	-	GAT	3:g.195512373_195512374insGAT	ENST00000463781.3:c.6075_6077dup							99	2022-02-25							MSS	COAD			1	Male	Matched	3.46667
Colorectal Adenocarcinoma (TCGA, Nature 2012)	TCGA-AA-3877-01	Colorectal Adenocarcinoma	Colorectal Adenocarcinoma	A902T	OncoKB: NA;CIViC: NA;MyCancerGenome: not present;CancerHotspot: no;3DHotspot: no	SIFT: NA;Polyphen-2: NA	Missense_Mutation	SNP	Diploid		Somatic	Valid	broad.mit.edu	3	195515747	195515747	C	T	3:g.195515747C>T	ENST00000463781.3:c.2704G>A							773	2022-02-25							MSI-H	COADREAD			1	Female	Matched	26.1667
Colorectal Adenocarcinoma (TCGA, Nature 2012)	TCGA-AA-A010-01	Colorectal Adenocarcinoma	Colon Adenocarcinoma	A320S	OncoKB: NA;CIViC: NA;MyCancerGenome: not present;CancerHotspot: no;3DHotspot: no	SIFT: NA;Polyphen-2: NA	Missense_Mutation	SNP	Diploid		Somatic	Valid	broad.mit.edu	3	195517493	195517493	C	A	3:g.195517493C>A	ENST00000463781.3:c.958G>T							6553	2022-02-25							MSI-L	COAD			1	Female	Matched	218.8
Colorectal Adenocarcinoma (TCGA, Nature 2012)	TCGA-AA-A00R-01	Colorectal Adenocarcinoma	Colon Adenocarcinoma	E5184G	OncoKB: NA;CIViC: NA;MyCancerGenome: not present;CancerHotspot: no;3DHotspot: no	SIFT: NA;Polyphen-2: NA	Missense_Mutation	SNP	Diploid		Somatic	Valid	hgsc.bcm.edu	3	195479275	195479275	T	C	3:g.195479275T>C	ENST00000463781.3:c.15551A>G							304	21/25							MSI-H	COAD			1	Female	Matched	10.2
Colorectal Adenocarcinoma (TCGA, Nature 2012)	TCGA-AG-A002-01	Colorectal Adenocarcinoma	Rectal Adenocarcinoma	F5373L	OncoKB: NA;CIViC: NA;MyCancerGenome: not present;CancerHotspot: no;3DHotspot: no	SIFT: NA;Polyphen-2: NA	Missense_Mutation	SNP	Diploid		Somatic	Valid	broad.mit.edu;hgsc.bcm.edu	3	195474167	195474167	G	T	3:g.195474167G>T	ENST00000463781.3:c.16119C>A							9901	25/25							MSS	READ			1	Male	Matched	524.7
Colorectal Adenocarcinoma (TCGA, Nature 2012)	TCGA-AG-A002-01	Colorectal Adenocarcinoma	Rectal Adenocarcinoma	E544*	OncoKB: NA;CIViC: NA;MyCancerGenome: not present;CancerHotspot: no;3DHotspot: no	SIFT: NA;Polyphen-2: NA	Nonsense_Mutation	SNP	Diploid		Somatic	Valid	broad.mit.edu	3	195516821	195516821	C	A	3:g.195516821C>A	ENST00000463781.3:c.1630G>T							9901	2022-02-25							MSS	READ			1	Male	Matched	524.7
[truncated: 227 more columns]

## Sheet: OPRM1-table
Study of Origin	Sample ID	Cancer Type	Cancer Type Detailed	Protein Change	Annotation	Functional Impact	Mutation Type	Variant Type	Copy #	COSMIC	MS	VS	Center	Chromosome	Start Pos	End Pos	Ref	Var	HGVSg	HGVSc	Allele Freq (T)	Allele Freq (N)	Variant Reads	Ref Reads	Variant Reads (Normal)	Ref Reads (Normal)	# Mut in Sample	Exon	gnomAD	ClinVar	dbSNP	SIGNAL	Diagnosis Age	CIMP Category	MSI Status	Oncotree Code	Percent Necrosis	Tumor Grade	Number of Samples Per Patient	Sex	Somatic Status	TMB (nonsynonymous)	tumor purity	Tumor Site	Tumor Stage	Diagnosis	Tissue Source Site	tumor content	Tumor Type
Colorectal Adenocarcinoma (TCGA, PanCancer Atlas)	TCGA-F4-6854-01	Colorectal Cancer	Colon Adenocarcinoma	MAP7-OPRM1 Fusion	OncoKB: Unknown, level NA, resistance NA;CIViC: NA;MyCancerGenome: not present;CancerHotspot: no;3DHotspot: no	SIFT: NA;Polyphen-2: NA	fusion	NA	ShallowDel		SOMATIC		N/A	6	136411620												110						77			COAD			1	Female	Matched	3.8					Asterand		Colon Adenocarcinoma
Colorectal Adenocarcinoma (DFCI, Cell Reports 2016)	coadread_dfci_2016_164668	Colorectal Adenocarcinoma	Colorectal Adenocarcinoma	G139S	OncoKB: NA;CIViC: NA;MyCancerGenome: not present;CancerHotspot: no;3DHotspot: no	SIFT: impact: tolerated, score: 0.36;Polyphen-2: impact: benign, score: 0.019	Missense_Mutation	SNP			NA	NA	NA	6	154360815	154360815	G	A	6:g.154360815G>A	ENST00000330432.7:c.136G>A							223	2022-01-04					66			COADREAD			1	Female	Matched	7.46667		Splenic Flexure To Sigmoid Colon	II
Colorectal Adenocarcinoma (DFCI, Cell Reports 2016)	coadread_dfci_2016_3062	Colorectal Adenocarcinoma	Colorectal Adenocarcinoma	G139S	OncoKB: NA;CIViC: NA;MyCancerGenome: not present;CancerHotspot: no;3DHotspot: no	SIFT: impact: tolerated, score: 0.36;Polyphen-2: impact: benign, score: 0.019	Missense_Mutation	SNP			NA	NA	NA	6	154360815	154360815	G	A	6:g.154360815G>A	ENST00000330432.7:c.136G>A							153	2022-01-04					75	CIMP-high	MSS	COADREAD	0	Well-Moderate	1	Female	Matched	5.16667	44	Splenic Flexure To Sigmoid Colon	III
Colorectal Adenocarcinoma (DFCI, Cell Reports 2016)	coadread_dfci_2016_2406	Colorectal Adenocarcinoma	Colorectal Adenocarcinoma	G180R	OncoKB: NA;CIViC: NA;MyCancerGenome: not present;CancerHotspot: no;3DHotspot: no	SIFT: impact: deleterious, score: 0.02;Polyphen-2: impact: probably_damaging, score: 0.993	Missense_Mutation	SNP			NA	NA	NA	6	154360938	154360938	G	A	6:g.154360938G>A	ENST00000330432.7:c.259G>A							182	2022-01-04					58	CIMP-0/low	MSS	COADREAD	0	Well-Moderate	1	Female	Matched	6	22	Rectum	II
Colorectal Adenocarcinoma (DFCI, Cell Reports 2016)	coadread_dfci_2016_2441	Colorectal Adenocarcinoma	Colorectal Adenocarcinoma	V411I	OncoKB: NA;CIViC: NA;MyCancerGenome: not present;CancerHotspot: no;3DHotspot: no	SIFT: impact: tolerated, score: 0.7;Polyphen-2: impact: benign, score: 0.051	Missense_Mutation	SNP			NA	NA	NA	6	154412395	154412395	G	A	6:g.154412395G>A	ENST00000330432.7:c.952G>A							150	2022-03-04					75	CIMP-0/low	MSS	COADREAD	0	Well-Moderate	1	Female	Matched	5.03333	30	Rectum	I
Colorectal Adenocarcinoma (DFCI, Cell Reports 2016)	coadread_dfci_2016_3205	Colorectal Adenocarcinoma	Colorectal Adenocarcinoma	R462H	OncoKB: NA;CIViC: NA;MyCancerGenome: not present;CancerHotspot: no;3DHotspot: no	SIFT: impact: deleterious, score: 0;Polyphen-2: impact: benign, score: 0.19	Missense_Mutation	SNP			NA	NA	NA	6	154412549	154412549	G	A	6:g.154412549G>A	ENST00000330432.7:c.1106G>A							269	2022-03-04					74	CIMP-0/low	MSS	COADREAD		Poor	1	Male	Matched	9.06667		Splenic Flexure To Sigmoid Colon	IV
Colorectal Adenocarcinoma (DFCI, Cell Reports 2016)	coadread_dfci_2016_341	Colorectal Adenocarcinoma	Colorectal Adenocarcinoma	R358C	OncoKB: NA;CIViC: NA;MyCancerGenome: not present;CancerHotspot: no;3DHotspot: no	SIFT: impact: deleterious, score: 0.03;Polyphen-2: impact: probably_damaging, score: 1	Missense_Mutation	SNP			NA	NA	NA	6	154412236	154412236	C	T	6:g.154412236C>T	ENST00000330432.7:c.793C>T							975	2022-03-04					67	CIMP-high	MSI-high	COADREAD	0	Well-Moderate	1	Female	Matched	32.5		Splenic Flexure To Sigmoid Colon	II
Colorectal Adenocarcinoma (DFCI, Cell Reports 2016)	coadread_dfci_2016_423	Colorectal Adenocarcinoma	Colorectal Adenocarcinoma	R274C	OncoKB: NA;CIViC: NA;MyCancerGenome: not present;CancerHotspot: no;3DHotspot: no	SIFT: impact: deleterious, score: 0;Polyphen-2: impact: probably_damaging, score: 1	Missense_Mutation	SNP			NA	NA	NA	6	154411211	154411211	C	T	6:g.154411211C>T	ENST00000330432.7:c.541C>T							112	2022-02-04					67	CIMP-0/low	MSS	COADREAD	0	Well-Moderate	1	Male	Matched	3.73333	44	Rectum	III
Colorectal Adenocarcinoma (DFCI, Cell Reports 2016)	coadread_dfci_2016_561	Colorectal Adenocarcinoma	Colorectal Adenocarcinoma	I281Lfs*17	OncoKB: NA;CIViC: NA;MyCancerGenome: not present;CancerHotspot: no;3DHotspot: no	SIFT: NA;Polyphen-2: NA	Frame_Shift_Del	DEL			NA	NA	NA	6	154411229	154411229	A	-	6:g.154411229del	ENST00000330432.7:c.562del							233	2022-02-04					79	CIMP-0/low	MSS	COADREAD	0	Well-Moderate	1	Male	Matched	7.8	25	Rectum
Colorectal Adenocarcinoma (DFCI, Cell Reports 2016)	coadread_dfci_2016_593	Colorectal Adenocarcinoma	Colorectal Adenocarcinoma	D367G	OncoKB: NA;CIViC: NA;MyCancerGenome: not present;CancerHotspot: no;3DHotspot: no	SIFT: impact: tolerated, score: 0.06;Polyphen-2: impact: probably_damaging, score: 0.937	Missense_Mutation	SNP			NA	NA	NA	6	154412264	154412264	A	G	6:g.154412264A>G	ENST00000330432.7:c.821A>G							4309	2022-03-04					68	CIMP-0/low		COADREAD	0	Well-Moderate	1	Male	Matched	143.7		Rectum	II
Colorectal Adenocarcinoma (TCGA, Firehose Legacy)	TCGA-AA-A02O-01	Colorectal Cancer	Colon Adenocarcinoma	G327R	OncoKB: NA;CIViC: NA;MyCancerGenome: not present;CancerHotspot: no;3DHotspot: no	SIFT: impact: deleterious, score: 0;Polyphen-2: impact: probably_damaging, score: 1	Missense_Mutation	SNP	Diploid	1	Somatic	Valid	broad.mit.edu	6	154412422	154412422	G	C	6:g.154412422G>C	ENST00000330432.7:c.979G>C							137	2022-03-04					82			COAD			1	Male	Matched	4.56667
Colorectal Adenocarcinoma (TCGA, Firehose Legacy)	TCGA-AG-3999-01	Colorectal Cancer	Rectal Adenocarcinoma	R260H	OncoKB: NA;CIViC: NA;MyCancerGenome: not present;CancerHotspot: no;3DHotspot: no	SIFT: impact: deleterious, score: 0;Polyphen-2: impact: probably_damaging, score: 1	Missense_Mutation	SNP	Diploid	4	Somatic	Unknown	broad.mit.edu	6	154412222	154412222	G	A	6:g.154412222G>A	ENST00000330432.7:c.779G>A							80	2022-03-04					61			READ			1	Female	Matched	2.83333
Colorectal Adenocarcinoma (TCGA, Firehose Legacy)	TCGA-AG-3901-01	Colorectal Cancer	Rectal Adenocarcinoma	X388_splice	OncoKB: NA;CIViC: NA;MyCancerGenome: not present;CancerHotspot: no;3DHotspot: no	SIFT: NA;Polyphen-2: NA	Splice_Region	SNP	Diploid		Somatic	Valid	broad.mit.edu	6	154412611	154412611	C	T	6:g.154412611C>T	ENST00000330432.7:c.1164+4C>T							46						67			READ			1	Female	Matched	1.56667
Colorectal Adenocarcinoma (TCGA, PanCancer Atlas)	TCGA-AA-A02O-01	Colorectal Cancer	Colon Adenocarcinoma	G327R	OncoKB: NA;CIViC: NA;MyCancerGenome: not present;CancerHotspot: no;3DHotspot: no	SIFT: impact: deleterious, score: 0;Polyphen-2: impact: probably_damaging, score: 1	Missense_Mutation	SNP	Diploid	1	.	.	.	6	154412422	154412422	G	C	6:g.154412422G>C	ENST00000330432.7:c.979G>C	0.47		92	103		154	160	2022-03-04					82			COAD			1	Male	Matched	5.33333					ILSBio		Colon Adenocarcinoma
Colorectal Adenocarcinoma (TCGA, PanCancer Atlas)	TCGA-AY-6196-01	Colorectal Cancer	Mucinous Adenocarcinoma of the Colon and Rectum	R260H	OncoKB: NA;CIViC: NA;MyCancerGenome: not present;CancerHotspot: no;3DHotspot: no	SIFT: impact: deleterious, score: 0;Polyphen-2: impact: probably_damaging, score: 1	Missense_Mutation	SNP	ShallowDel	4	.	.	.	6	154412222	154412222	G	A	6:g.154412222G>A	ENST00000330432.7:c.779G>A	0.18		79	360		256	213	2022-03-04					47			MACR			1	Male	Matched	7.13333					MSKCC		Colon Adenocarcinoma, Mucinous Type
Colorectal Adenocarcinoma (TCGA, PanCancer Atlas)	TCGA-AG-3901-01	Colorectal Cancer	Rectal Adenocarcinoma	X388_splice	OncoKB: NA;CIViC: NA;MyCancerGenome: not present;CancerHotspot: no;3DHotspot: no	SIFT: NA;Polyphen-2: NA	Splice_Region	SNP	Diploid		.	.	.	6	154412611	154412611	C	T	6:g.154412611C>T	ENST00000330432.7:c.1164+4C>T	0.27		36	99		209	57						67			READ			1	Female	Matched	1.9					Christiana Healthcare		Rectal Adenocarcinoma, Mucinous Type
Colorectal Adenocarcinoma (TCGA, PanCancer Atlas)	TCGA-CM-6674-01	Colorectal Cancer	Colon Adenocarcinoma	R347Q	OncoKB: NA;CIViC: NA;MyCancerGenome: not present;CancerHotspot: no;3DHotspot: no	SIFT: impact: tolerated, score: 0.14;Polyphen-2: impact: probably_damaging, score: 0.962	Missense_Mutation	SNP	Diploid	3	.	.	.	6	154412483	154412483	G	A	6:g.154412483G>A	ENST00000330432.7:c.1040G>A	0.27		32	87		180	837	2022-03-04					39			COAD			1	Male	Matched	28.1333					University Of Michigan		Colon Adenocarcinoma
Colorectal Adenocarcinoma (TCGA, PanCancer Atlas)	TCGA-F5-6814-01	Colorectal Cancer	Rectal Adenocarcinoma	F345L	OncoKB: NA;CIViC: NA;MyCancerGenome: not present;CancerHotspot: no;3DHotspot: no	SIFT: impact: deleterious, score: 0;Polyphen-2: impact: probably_damaging, score: 0.952	Missense_Mutation	SNP	Diploid	1	.	.	.	6	154412478	154412478	C	A	6:g.154412478C>A	ENST00000330432.7:c.1035C>A	0.3		18	43		108	9459	2022-03-04					57			READ			1	Male	Matched	316.767					Indivumed		Rectal Adenocarcinoma
Colorectal Adenocarcinoma (TCGA, PanCancer Atlas)	TCGA-CA-6717-01	Colorectal Cancer	Mucinous Adenocarcinoma of the Colon and Rectum	R278*	OncoKB: NA;CIViC: NA;MyCancerGenome: not present;CancerHotspot: no;3DHotspot: no	SIFT: NA;Polyphen-2: NA	Nonsense_Mutation	SNP	Diploid	1	.	.	.	6	154412275	154412275	C	T	6:g.154412275C>T	ENST00000330432.7:c.832C>T	0.22		57	202		143	9585	2022-03-04					57			MACR			1	Male	Matched	320.767					MSKCC		Colon Adenocarcinoma, Mucinous Type
Colorectal Adenocarcinoma (TCGA, PanCancer Atlas)	TCGA-AZ-4315-01	Colorectal Cancer	Colon Adenocarcinoma	R369C	OncoKB: NA;CIViC: NA;MyCancerGenome: not present;CancerHotspot: no;3DHotspot: no	SIFT: impact: deleterious, score: 0.04;Polyphen-2: impact: benign, score: 0.119	Missense_Mutation	SNP	Diploid	8	.	.	.	6	154412548	154412548	C	T	6:g.154412548C>T	ENST00000330432.7:c.1105C>T	0.38		27	44		177	6313	2022-03-04					61			COAD			1	Male	Matched	211.367					MSKCC		Colon Adenocarcinoma
Colorectal Adenocarcinoma (TCGA, PanCancer Atlas)	TCGA-5M-AAT4-01	Colorectal Cancer	Colon Adenocarcinoma	G54R	OncoKB: NA;CIViC: NA;MyCancerGenome: not present;CancerHotspot: no;3DHotspot: no	SIFT: impact: deleterious, score: 0.02;Polyphen-2: impact: benign, score: 0.087	Missense_Mutation	SNP	Diploid		.	.	.	6	154360839	154360839	G	A	6:g.154360839G>A	ENST00000330432.7:c.160G>A	0.27		12	33		49	176	2022-01-04					74			COAD			1	Male	Matched	5.83333					Indivumed		Colon Adenocarcinoma
Colorectal Adenocarcinoma (TCGA, PanCancer Atlas)	TCGA-AA-3663-01	Colorectal Cancer	Colon Adenocarcinoma	A325V	OncoKB: NA;CIViC: NA;MyCancerGenome: not present;CancerHotspot: no;3DHotspot: no	SIFT: impact: tolerated, score: 0.47;Polyphen-2: impact: possibly_damaging, score: 0.779	Missense_Mutation	SNP	Diploid	1	.	.	.	6	154412417	154412417	C	T	6:g.154412417C>T	ENST00000330432.7:c.974C>T	0.39		144	228		192	1934	2022-03-04					42			COAD			1	Male	Matched	64.8667					Indivumed		Colon Adenocarcinoma
Colorectal Adenocarcinoma (TCGA, PanCancer Atlas)	TCGA-AA-A022-01	Colorectal Cancer	Colon Adenocarcinoma	N359D	OncoKB: NA;CIViC: NA;MyCancerGenome: not present;CancerHotspot: no;3DHotspot: no	SIFT: impact: tolerated, score: 0.63;Polyphen-2: impact: benign, score: 0	Missense_Mutation	SNP	Gain		.	.	.	6	154412518	154412518	A	G	6:g.154412518A>G	ENST00000330432.7:c.1075A>G	0.39	0.0075	36	56	1	132	1471	2022-03-04					88			COAD			1	Female	Matched	49.3333					ILSBio		Colon Adenocarcinoma
Colorectal Adenocarcinoma (TCGA, PanCancer Atlas)	TCGA-G4-6295-01	Colorectal Cancer	Colon Adenocarcinoma	W31*	OncoKB: NA;CIViC: NA;MyCancerGenome: not present;CancerHotspot: no;3DHotspot: no	SIFT: NA;Polyphen-2: NA	Nonsense_Mutation	SNP	Diploid	1	.	.	.	6	154360772	154360772	G	A	6:g.154360772G>A	ENST00000330432.7:c.93G>A	0.53		37	33		40	135	2022-01-04					70			COAD			1	Female	Matched	6.46667					Roswell Park		Colon Adenocarcinoma
Colon Adenocarcinoma (CaseCCC, PNAS 2015)	coad_caseccc_15927	Colorectal Cancer	Colon Adenocarcinoma	A70V	OncoKB: NA;CIViC: NA;MyCancerGenome: not present;CancerHotspot: no;3DHotspot: no	SIFT: NA;Polyphen-2: NA	Missense_Mutation	SNP			Somatic	Unknown	omrf.org	6	154360609	154360609	C	T	6:g.154360609C>T	ENST00000330432.7:c.-71C>T	0.48		70	75		19	89	2022-01-04							MSS	COAD			1	Male	Matched	2.93333
Colorectal Adenocarcinoma (TCGA, Nature 2012)	TCGA-AA-A02O-01	Colorectal Adenocarcinoma	Colon Adenocarcinoma	G327R	OncoKB: NA;CIViC: NA;MyCancerGenome: not present;CancerHotspot: no;3DHotspot: no	SIFT: impact: deleterious, score: 0;Polyphen-2: impact: probably_damaging, score: 1	Missense_Mutation	SNP	Diploid	1	Somatic	Valid	broad.mit.edu	6	154412422	154412422	G	C	6:g.154412422G>C	ENST00000330432.7:c.979G>C							137	2022-03-04							MSS	COAD			1	Male	Matched	4.56667
Colorectal Adenocarcinoma (TCGA, Nature 2012)	TCGA-AG-3999-01	Colorectal Adenocarcinoma	Rectal Adenocarcinoma	R260H	OncoKB: NA;CIViC: NA;MyCancerGenome: not present;CancerHotspot: no;3DHotspot: no	SIFT: impact: deleterious, score: 0;Polyphen-2: impact: probably_damaging, score: 1	Missense_Mutation	SNP	Diploid	4	Somatic	NA	broad.mit.edu	6	154412222	154412222	G	A	6:g.154412222G>A	ENST00000330432.7:c.779G>A							78	2022-03-04							MSS	READ			1	Female	Matched	2.83333
Colorectal Adenocarcinoma (TCGA, Nature 2012)	TCGA-AG-3901-01	Colorectal Adenocarcinoma	Colorectal Adenocarcinoma	X388_splice	OncoKB: NA;CIViC: NA;MyCancerGenome: not present;CancerHotspot: no;3DHotspot: no	SIFT: NA;Polyphen-2: NA	Splice_Region	SNP	Diploid		Somatic	Valid	broad.mit.edu	6	154412611	154412611	C	T	6:g.154412611C>T	ENST00000330432.7:c.1164+4C>T							47								MSS	COADREAD			1	Female	Matched	1.6
[truncated: 227 more columns]

## Sheet: PDE4DIP-table
Study of Origin	Sample ID	Cancer Type	Cancer Type Detailed	Protein Change	Annotation	Functional Impact	Mutation Type	Variant Type	Copy #	COSMIC	MS	VS	Center	Chromosome	Start Pos	End Pos	Ref	Var	HGVSg	HGVSc	Allele Freq (T)	Allele Freq (N)	Variant Reads	Ref Reads	Variant Reads (Normal)	Ref Reads (Normal)	# Mut in Sample	Exon	gnomAD	ClinVar	dbSNP	SIGNAL	Diagnosis Age	CIMP Category	MSI Status	Oncotree Code	Percent Necrosis	Tumor Grade	Number of Samples Per Patient	Sex	Somatic Status	TMB (nonsynonymous)	tumor purity	Tumor Site	Tumor Stage	Diagnosis	Tissue Source Site	tumor content	Tumor Type
Colorectal Adenocarcinoma (DFCI, Cell Reports 2016)	coadread_dfci_2016_197	Colorectal Adenocarcinoma	Colorectal Adenocarcinoma	R1912Q	OncoKB: NA;CIViC: NA;MyCancerGenome: not present;CancerHotspot: no;3DHotspot: no	SIFT: impact: tolerated, score: 0.42;Polyphen-2: impact: benign, score: 0	Missense_Mutation	SNP		2	NA	NA	NA	1	144865845	144865845	C	T	1:g.144865845C>T	ENST00000369354.3:c.5735G>A							1687	35/44					68	CIMP-high	MSI-high	COADREAD	0	Well-Moderate	1	Female	Matched	56	44	Ascending To Transverse Colon	II
Colorectal Adenocarcinoma (DFCI, Cell Reports 2016)	coadread_dfci_2016_1241	Colorectal Adenocarcinoma	Colorectal Adenocarcinoma	R194Q	OncoKB: NA;CIViC: NA;MyCancerGenome: not present;CancerHotspot: no;3DHotspot: no	SIFT: impact: tolerated, score: 0.69;Polyphen-2: impact: benign, score: 0.019	Missense_Mutation	SNP		2	NA	NA	NA	1	144946680	144946680	C	T	1:g.144946680C>T	ENST00000369354.3:c.581G>A							1752	1944-05-01					68	CIMP-high	MSI-high	COADREAD	0	Well-Moderate	1	Female	Matched	58.3	60	Cecum	II
Colorectal Adenocarcinoma (DFCI, Cell Reports 2016)	coadread_dfci_2016_3721	Colorectal Adenocarcinoma	Colorectal Adenocarcinoma	I248Sfs*18	OncoKB: NA;CIViC: NA;MyCancerGenome: not present;CancerHotspot: no;3DHotspot: no	SIFT: NA;Polyphen-2: NA	Frame_Shift_Del	DEL			NA	NA	NA	1	144923716	144923716	T	-	1:g.144923716del	ENST00000369354.3:c.742del							906	1944-06-01					77	CIMP-0/low	MSI-high	COADREAD	33	Well-Moderate	1	Female	Matched	30.0667	55	Ascending To Transverse Colon	III
Colorectal Adenocarcinoma (DFCI, Cell Reports 2016)	coadread_dfci_2016_2354	Colorectal Adenocarcinoma	Colorectal Adenocarcinoma	R454W	OncoKB: NA;CIViC: NA;MyCancerGenome: not present;CancerHotspot: no;3DHotspot: no	SIFT: impact: deleterious, score: 0;Polyphen-2: impact: probably_damaging, score: 0.968	Missense_Mutation	SNP		1	NA	NA	NA	1	144917926	144917926	G	A	1:g.144917926G>A	ENST00000369354.3:c.1360C>T							566	1944-11-01					73	CIMP-0/low	MSI-high	COADREAD	0	Well-Moderate	1	Female	Matched	18.8667	33	Rectum	I
Colorectal Adenocarcinoma (DFCI, Cell Reports 2016)	coadread_dfci_2016_2365	Colorectal Adenocarcinoma	Colorectal Adenocarcinoma	R1489W	OncoKB: NA;CIViC: NA;MyCancerGenome: not present;CancerHotspot: no;3DHotspot: no	SIFT: impact: deleterious, score: 0;Polyphen-2: impact: probably_damaging, score: 0.943	Missense_Mutation	SNP		2	NA	NA	NA	1	144877222	144877222	G	A	1:g.144877222G>A	ENST00000369354.3:c.4465C>T							337	28/44					70	CIMP-0/low	MSS	COADREAD	20	Well-Moderate	1	Female	Matched	11.1333	30	Rectum	II
Colorectal Adenocarcinoma (DFCI, Cell Reports 2016)	coadread_dfci_2016_2954	Colorectal Adenocarcinoma	Colorectal Adenocarcinoma	P993L	OncoKB: NA;CIViC: NA;MyCancerGenome: not present;CancerHotspot: no;3DHotspot: no	SIFT: impact: tolerated, score: 0.45;Polyphen-2: impact: benign, score: 0.054	Missense_Mutation	SNP			NA	NA	NA	1	144886256	144886256	G	A	1:g.144886256G>A	ENST00000369354.3:c.2978C>T							159	23/44					78			COADREAD	0	Well-Moderate	1	Female	Matched	5.26667	55	Ascending To Transverse Colon	I
Colorectal Adenocarcinoma (DFCI, Cell Reports 2016)	coadread_dfci_2016_426	Colorectal Adenocarcinoma	Colorectal Adenocarcinoma	P993L	OncoKB: NA;CIViC: NA;MyCancerGenome: not present;CancerHotspot: no;3DHotspot: no	SIFT: impact: tolerated, score: 0.45;Polyphen-2: impact: benign, score: 0.054	Missense_Mutation	SNP			NA	NA	NA	1	144886256	144886256	G	A	1:g.144886256G>A	ENST00000369354.3:c.2978C>T							161	23/44					67	CIMP-0/low	MSS	COADREAD	0	Well-Moderate	1	Male	Matched	5.3	33	Splenic Flexure To Sigmoid Colon
Colorectal Adenocarcinoma (DFCI, Cell Reports 2016)	coadread_dfci_2016_344	Colorectal Adenocarcinoma	Colorectal Adenocarcinoma	R571H	OncoKB: NA;CIViC: NA;MyCancerGenome: not present;CancerHotspot: no;3DHotspot: no	SIFT: impact: tolerated, score: 0.52;Polyphen-2: impact: benign, score: 0.036	Missense_Mutation	SNP			NA	NA	NA	1	144916643	144916643	C	T	1:g.144916643C>T	ENST00000369354.3:c.1712G>A							294	13/44					53	CIMP-0/low	MSS	COADREAD	10	Well-Moderate	1	Female	Matched	9.8		Cecum	III
Colorectal Adenocarcinoma (DFCI, Cell Reports 2016)	coadread_dfci_2016_111	Colorectal Adenocarcinoma	Colorectal Adenocarcinoma	R1380Q	OncoKB: NA;CIViC: NA;MyCancerGenome: not present;CancerHotspot: no;3DHotspot: no	SIFT: impact: deleterious, score: 0;Polyphen-2: impact: possibly_damaging, score: 0.572	Missense_Mutation	SNP		1	NA	NA	NA	1	144879311	144879311	C	T	1:g.144879311C>T	ENST00000369354.3:c.4139G>A							666	27/44					71	CIMP-high	MSI-high	COADREAD	0	Well-Moderate	1	Female	Matched	22.2333	44	Ascending To Transverse Colon	I
Colorectal Adenocarcinoma (DFCI, Cell Reports 2016)	coadread_dfci_2016_498	Colorectal Adenocarcinoma	Colorectal Adenocarcinoma	R460*	OncoKB: NA;CIViC: NA;MyCancerGenome: not present;CancerHotspot: no;3DHotspot: no	SIFT: NA;Polyphen-2: NA	Nonsense_Mutation	SNP		1	NA	NA	NA	1	144917908	144917908	G	A	1:g.144917908G>A	ENST00000369354.3:c.1378C>T							209	1944-11-01					55	CIMP-0/low	MSS	COADREAD	30	Well-Moderate	1	Male	Matched	7		Splenic Flexure To Sigmoid Colon	IV
Colorectal Adenocarcinoma (DFCI, Cell Reports 2016)	coadread_dfci_2016_2441	Colorectal Adenocarcinoma	Colorectal Adenocarcinoma	R460*	OncoKB: NA;CIViC: NA;MyCancerGenome: not present;CancerHotspot: no;3DHotspot: no	SIFT: NA;Polyphen-2: NA	Nonsense_Mutation	SNP		1	NA	NA	NA	1	144917908	144917908	G	A	1:g.144917908G>A	ENST00000369354.3:c.1378C>T							150	1944-11-01					75	CIMP-0/low	MSS	COADREAD	0	Well-Moderate	1	Female	Matched	5.03333	30	Rectum	I
Colorectal Adenocarcinoma (DFCI, Cell Reports 2016)	coadread_dfci_2016_3304	Colorectal Adenocarcinoma	Colorectal Adenocarcinoma	R1855H	OncoKB: NA;CIViC: NA;MyCancerGenome: not present;CancerHotspot: no;3DHotspot: no	SIFT: impact: deleterious, score: 0.01;Polyphen-2: impact: benign, score: 0.026	Missense_Mutation	SNP		1	NA	NA	NA	1	144866678	144866678	C	T	1:g.144866678C>T	ENST00000369354.3:c.5564G>A							128	34/44					72	CIMP-0/low	MSS	COADREAD	0	Well-Moderate	1	Male	Matched	4.3	66	Splenic Flexure To Sigmoid Colon	I
Colorectal Adenocarcinoma (DFCI, Cell Reports 2016)	coadread_dfci_2016_3535	Colorectal Adenocarcinoma	Colorectal Adenocarcinoma	A1368T	OncoKB: NA;CIViC: NA;MyCancerGenome: not present;CancerHotspot: no;3DHotspot: no	SIFT: impact: deleterious, score: 0.01;Polyphen-2: impact: benign, score: 0.306	Missense_Mutation	SNP			NA	NA	NA	1	144879348	144879348	C	T	1:g.144879348C>T	ENST00000369354.3:c.4102G>A							849	27/44					85	CIMP-high	MSI-high	COADREAD	25	Well-Moderate	1	Male	Matched	28.2	33	Ascending To Transverse Colon	II
Colorectal Adenocarcinoma (DFCI, Cell Reports 2016)	coadread_dfci_2016_498	Colorectal Adenocarcinoma	Colorectal Adenocarcinoma	D1985N	OncoKB: NA;CIViC: NA;MyCancerGenome: not present;CancerHotspot: no;3DHotspot: no	SIFT: impact: tolerated, score: 1;Polyphen-2: impact: benign, score: 0	Missense_Mutation	SNP		2	NA	NA	NA	1	144864142	144864142	C	T	1:g.144864142C>T	ENST00000369354.3:c.5953G>A							209	36/44					55	CIMP-0/low	MSS	COADREAD	30	Well-Moderate	1	Male	Matched	7		Splenic Flexure To Sigmoid Colon	IV
Colorectal Adenocarcinoma (DFCI, Cell Reports 2016)	coadread_dfci_2016_3724	Colorectal Adenocarcinoma	Colorectal Adenocarcinoma	A22V	OncoKB: NA;CIViC: NA;MyCancerGenome: not present;CancerHotspot: no;3DHotspot: no	SIFT: impact: tolerated_low_confidence, score: 0.13;Polyphen-2: impact: benign, score: 0.012	Missense_Mutation	SNP			NA	NA	NA	1	145075798	145075798	G	A	1:g.145075798G>A								2150	2022-01-02					79	CIMP-high	MSI-high	COADREAD	15	Well-Moderate	1	Female	Matched	71.6333	66	Ascending To Transverse Colon	II
Colorectal Adenocarcinoma (DFCI, Cell Reports 2016)	coadread_dfci_2016_46	Colorectal Adenocarcinoma	Colorectal Adenocarcinoma	R430Q	OncoKB: NA;CIViC: NA;MyCancerGenome: not present;CancerHotspot: no;3DHotspot: no	SIFT: impact: tolerated, score: 1;Polyphen-2: impact: benign, score: 0.106	Missense_Mutation	SNP		2	NA	NA	NA	1	144918897	144918897	C	T	1:g.144918897C>T	ENST00000369354.3:c.1289G>A							204	1944-10-01					51	CIMP-0/low	MSS	COADREAD	0	Well-Moderate	1	Female	Matched	6.8	33	Rectum	I
Colorectal Adenocarcinoma (DFCI, Cell Reports 2016)	coadread_dfci_2016_1254	Colorectal Adenocarcinoma	Colorectal Adenocarcinoma	A36V	OncoKB: NA;CIViC: NA;MyCancerGenome: not present;CancerHotspot: no;3DHotspot: no	SIFT: impact: deleterious_low_confidence, score: 0.02;Polyphen-2: impact: benign, score: 0.174	Missense_Mutation	SNP			NA	NA	NA	1	145075756	145075756	G	A	1:g.145075756G>A								259	2022-01-02					77	CIMP-0/low	MSS	COADREAD	0	Well-Moderate	1	Female	Matched	8.56667	50	Rectum	II
Colorectal Adenocarcinoma (DFCI, Cell Reports 2016)	coadread_dfci_2016_115875	Colorectal Adenocarcinoma	Colorectal Adenocarcinoma	K278T	OncoKB: NA;CIViC: NA;MyCancerGenome: not present;CancerHotspot: no;3DHotspot: no	SIFT: impact: tolerated, score: 0.19;Polyphen-2: impact: benign, score: 0.082	Missense_Mutation	SNP			NA	NA	NA	1	144922574	144922574	T	G	1:g.144922574T>G	ENST00000369354.3:c.833A>C							1158	1944-07-01					74			COADREAD			1	Female	Matched	38.7667		Ascending To Transverse Colon	III
Colorectal Adenocarcinoma (DFCI, Cell Reports 2016)	coadread_dfci_2016_116	Colorectal Adenocarcinoma	Colorectal Adenocarcinoma	Q1747H	OncoKB: NA;CIViC: NA;MyCancerGenome: not present;CancerHotspot: no;3DHotspot: no	SIFT: NA;Polyphen-2: NA	Missense_Mutation	SNP			NA	NA	NA	1	144871721	144871721	C	A	1:g.144871721C>A	ENST00000369354.3:c.5241G>T							4490	32/44					53	CIMP-0/low	MSS	COADREAD	30	Well-Moderate	1	Female	Matched	149.733		Splenic Flexure To Sigmoid Colon
Colorectal Adenocarcinoma (DFCI, Cell Reports 2016)	coadread_dfci_2016_1221	Colorectal Adenocarcinoma	Colorectal Adenocarcinoma	L1800P	OncoKB: NA;CIViC: NA;MyCancerGenome: not present;CancerHotspot: no;3DHotspot: no	SIFT: impact: tolerated, score: 0.37;Polyphen-2: impact: benign, score: 0.015	Missense_Mutation	SNP			NA	NA	NA	1	144868040	144868040	A	G	1:g.144868040A>G	ENST00000369354.3:c.5399T>C							90	33/44					78	CIMP-0/low	MSS	COADREAD	0	Well-Moderate	1	Female	Matched	3	40	Ascending To Transverse Colon	IV
Colorectal Adenocarcinoma (DFCI, Cell Reports 2016)	coadread_dfci_2016_1241	Colorectal Adenocarcinoma	Colorectal Adenocarcinoma	P1395H	OncoKB: NA;CIViC: NA;MyCancerGenome: not present;CancerHotspot: no;3DHotspot: no	SIFT: impact: deleterious, score: 0;Polyphen-2: impact: possibly_damaging, score: 0.479	Missense_Mutation	SNP			NA	NA	NA	1	144879266	144879266	G	T	1:g.144879266G>T	ENST00000369354.3:c.4184C>A							1752	27/44					68	CIMP-high	MSI-high	COADREAD	0	Well-Moderate	1	Female	Matched	58.3	60	Cecum	II
Colorectal Adenocarcinoma (DFCI, Cell Reports 2016)	coadread_dfci_2016_1249	Colorectal Adenocarcinoma	Colorectal Adenocarcinoma	E1458D	OncoKB: NA;CIViC: NA;MyCancerGenome: not present;CancerHotspot: no;3DHotspot: no	SIFT: impact: tolerated, score: 0.31;Polyphen-2: impact: possibly_damaging, score: 0.521	Missense_Mutation	SNP		1	NA	NA	NA	1	144879076	144879076	T	G	1:g.144879076T>G	ENST00000369354.3:c.4374A>C							109	27/44					60	CIMP-0/low	MSS	COADREAD	0	Well-Moderate	1	Female	Matched	3.6	60	Splenic Flexure To Sigmoid Colon	I
Colorectal Adenocarcinoma (DFCI, Cell Reports 2016)	coadread_dfci_2016_1798	Colorectal Adenocarcinoma	Colorectal Adenocarcinoma	R315P	OncoKB: NA;CIViC: NA;MyCancerGenome: not present;CancerHotspot: no;3DHotspot: no	SIFT: impact: deleterious, score: 0.01;Polyphen-2: impact: benign, score: 0.02	Missense_Mutation	SNP			NA	NA	NA	1	144922224	144922224	C	G	1:g.144922224C>G	ENST00000369354.3:c.944G>C							330	1944-08-01					76	CIMP-0/low	MSS	COADREAD	0	Well-Moderate	1	Male	Matched	10.9667	60	Rectum	I
Colorectal Adenocarcinoma (DFCI, Cell Reports 2016)	coadread_dfci_2016_207430	Colorectal Adenocarcinoma	Colorectal Adenocarcinoma	Q2104*	OncoKB: NA;CIViC: NA;MyCancerGenome: not present;CancerHotspot: no;3DHotspot: no	SIFT: NA;Polyphen-2: NA	Nonsense_Mutation	SNP			NA	NA	NA	1	144859774	144859774	G	A	1:g.144859774G>A	ENST00000369354.3:c.6310C>T							1624	38/44					85			COADREAD			1	Female	Matched	53.9667		Ascending To Transverse Colon	II
Colorectal Adenocarcinoma (DFCI, Cell Reports 2016)	coadread_dfci_2016_2269	Colorectal Adenocarcinoma	Colorectal Adenocarcinoma	E754K	OncoKB: NA;CIViC: NA;MyCancerGenome: not present;CancerHotspot: no;3DHotspot: no	SIFT: impact: deleterious, score: 0;Polyphen-2: impact: probably_damaging, score: 0.957	Missense_Mutation	SNP			NA	NA	NA	1	144909928	144909928	C	T	1:g.144909928C>T	ENST00000369354.3:c.2260G>A							4328	17/44					73	CIMP-0/low	MSS	COADREAD	0	Well-Moderate	1	Male	Matched	144.133	60	Splenic Flexure To Sigmoid Colon	I
Colorectal Adenocarcinoma (DFCI, Cell Reports 2016)	coadread_dfci_2016_227039	Colorectal Adenocarcinoma	Colorectal Adenocarcinoma	Q234H	OncoKB: NA;CIViC: NA;MyCancerGenome: not present;CancerHotspot: no;3DHotspot: no	SIFT: impact: tolerated, score: 0.19;Polyphen-2: impact: possibly_damaging, score: 0.796	Missense_Mutation	SNP			NA	NA	NA	1	144923756	144923756	C	G	1:g.144923756C>G	ENST00000369354.3:c.702G>C							700	1944-06-01					82			COADREAD			1	Female	Matched	23.4		Ascending To Transverse Colon	II
Colorectal Adenocarcinoma (DFCI, Cell Reports 2016)	coadread_dfci_2016_302124	Colorectal Adenocarcinoma	Colorectal Adenocarcinoma	R25W	OncoKB: NA;CIViC: NA;MyCancerGenome: not present;CancerHotspot: no;3DHotspot: no	SIFT: impact: tolerated_low_confidence, score: 0.07;Polyphen-2: impact: benign, score: 0.006	Missense_Mutation	SNP		1	NA	NA	NA	1	145075790	145075790	G	A	1:g.145075790G>A								777	2022-01-02					74			COADREAD			1	Female	Matched	25.8667		Ascending To Transverse Colon	III
Colorectal Adenocarcinoma (DFCI, Cell Reports 2016)	coadread_dfci_2016_2281	Colorectal Adenocarcinoma	Colorectal Adenocarcinoma	R25W	OncoKB: NA;CIViC: NA;MyCancerGenome: not present;CancerHotspot: no;3DHotspot: no	SIFT: impact: tolerated_low_confidence, score: 0.07;Polyphen-2: impact: benign, score: 0.006	Missense_Mutation	SNP		1	NA	NA	NA	1	145075790	145075790	G	A	1:g.145075790G>A								617	2022-01-02					80	CIMP-high	MSI-high	COADREAD	30	Well-Moderate	1	Male	Matched	20.6	30	Ascending To Transverse Colon	II
Colorectal Adenocarcinoma (DFCI, Cell Reports 2016)	coadread_dfci_2016_236849	Colorectal Adenocarcinoma	Colorectal Adenocarcinoma	R419C	OncoKB: NA;CIViC: NA;MyCancerGenome: not present;CancerHotspot: no;3DHotspot: no	SIFT: impact: tolerated, score: 0.2;Polyphen-2: impact: benign, score: 0.036	Missense_Mutation	SNP		1	NA	NA	NA	1	144918931	144918931	G	A	1:g.144918931G>A	ENST00000369354.3:c.1255C>T							210	1944-10-01					83			COADREAD			1	Female	Matched	6.96667		Rectum	III
Colorectal Adenocarcinoma (DFCI, Cell Reports 2016)	coadread_dfci_2016_2379	Colorectal Adenocarcinoma	Colorectal Adenocarcinoma	L467I	OncoKB: NA;CIViC: NA;MyCancerGenome: not present;CancerHotspot: no;3DHotspot: no	SIFT: impact: tolerated, score: 0.38;Polyphen-2: impact: possibly_damaging, score: 0.86	Missense_Mutation	SNP			NA	NA	NA	1	144917887	144917887	G	T	1:g.144917887G>T	ENST00000369354.3:c.1399C>A							1092	1944-11-01					67	CIMP-high	MSI-high	COADREAD	0	Poor	1	Female	Matched	36.4333	22	Ascending To Transverse Colon	II
Colorectal Adenocarcinoma (DFCI, Cell Reports 2016)	coadread_dfci_2016_2448	Colorectal Adenocarcinoma	Colorectal Adenocarcinoma	S2340I	OncoKB: NA;CIViC: NA;MyCancerGenome: not present;CancerHotspot: no;3DHotspot: no	SIFT: NA;Polyphen-2: NA	Missense_Mutation	SNP			NA	NA	NA	1	144852424	144852424	C	A	1:g.144852424C>A	ENST00000369354.3:c.*34G>T							2199	44/44					69	CIMP-high	MSI-high	COADREAD	0	Well-Moderate	1	Female	Matched	73.1333	30	Cecum	II
Colorectal Adenocarcinoma (DFCI, Cell Reports 2016)	coadread_dfci_2016_2448	Colorectal Adenocarcinoma	Colorectal Adenocarcinoma	L1365M	OncoKB: NA;CIViC: NA;MyCancerGenome: not present;CancerHotspot: no;3DHotspot: no	SIFT: impact: deleterious, score: 0;Polyphen-2: impact: probably_damaging, score: 0.999	Missense_Mutation	SNP			NA	NA	NA	1	144879357	144879357	G	T	1:g.144879357G>T	ENST00000369354.3:c.4093C>A							2199	27/44					69	CIMP-high	MSI-high	COADREAD	0	Well-Moderate	1	Female	Matched	73.1333	30	Cecum	II
Colorectal Adenocarcinoma (DFCI, Cell Reports 2016)	coadread_dfci_2016_2457	Colorectal Adenocarcinoma	Colorectal Adenocarcinoma	A1243S	OncoKB: NA;CIViC: NA;MyCancerGenome: not present;CancerHotspot: no;3DHotspot: no	SIFT: impact: deleterious, score: 0;Polyphen-2: impact: benign, score: 0.042	Missense_Mutation	SNP			NA	NA	NA	1	144881469	144881469	C	A	1:g.144881469C>A	ENST00000369354.3:c.3727G>T							143	25/44					75	CIMP-0/low	MSS	COADREAD	0	Well-Moderate	1	Female	Matched	4.8	30	Cecum	IV
Colorectal Adenocarcinoma (DFCI, Cell Reports 2016)	coadread_dfci_2016_2564	Colorectal Adenocarcinoma	Colorectal Adenocarcinoma	P47L	OncoKB: NA;CIViC: NA;MyCancerGenome: not present;CancerHotspot: no;3DHotspot: no	SIFT: impact: tolerated_low_confidence, score: 0.16;Polyphen-2: impact: possibly_damaging, score: 0.883	Missense_Mutation	SNP			NA	NA	NA	1	145075723	145075723	G	A	1:g.145075723G>A								923	2022-01-02					63	CIMP-high	MSI-high	COADREAD	30	Well-Moderate	1	Female	Matched	30.8	33	Cecum	II
Colorectal Adenocarcinoma (DFCI, Cell Reports 2016)	coadread_dfci_2016_2674	Colorectal Adenocarcinoma	Colorectal Adenocarcinoma	R1355Q	OncoKB: NA;CIViC: NA;MyCancerGenome: not present;CancerHotspot: no;3DHotspot: no	SIFT: impact: tolerated, score: 1;Polyphen-2: impact: benign, score: 0	Missense_Mutation	SNP		1	NA	NA	NA	1	144879386	144879386	C	T	1:g.144879386C>T	ENST00000369354.3:c.4064G>A							300	27/44					72	CIMP-0/low	MSS	COADREAD	0	Well-Moderate	1	Male	Matched	10	55	Cecum	I
Colorectal Adenocarcinoma (DFCI, Cell Reports 2016)	coadread_dfci_2016_267922	Colorectal Adenocarcinoma	Colorectal Adenocarcinoma	P1564L	OncoKB: NA;CIViC: NA;MyCancerGenome: not present;CancerHotspot: no;3DHotspot: no	SIFT: impact: tolerated, score: 1;Polyphen-2: impact: benign, score: 0.006	Missense_Mutation	SNP			NA	NA	NA	1	144875989	144875989	G	A	1:g.144875989G>A	ENST00000369354.3:c.4691C>T							1352	29/44					77			COADREAD			1	Female	Matched	45.1333		Ascending To Transverse Colon	I
Colorectal Adenocarcinoma (DFCI, Cell Reports 2016)	coadread_dfci_2016_3611	Colorectal Adenocarcinoma	Colorectal Adenocarcinoma	R107Q	OncoKB: NA;CIViC: NA;MyCancerGenome: not present;CancerHotspot: no;3DHotspot: no	SIFT: impact: tolerated_low_confidence, score: 0.28;Polyphen-2: impact: benign, score: 0	Missense_Mutation	SNP			NA	NA	NA	1	145074974	145074974	C	T	1:g.145074974C>T								1252	2022-02-02					69	CIMP-0/low	MSS	COADREAD	0	Well-Moderate	1	Male	Matched	41.8667	55	Rectum
Colorectal Adenocarcinoma (DFCI, Cell Reports 2016)	coadread_dfci_2016_280	Colorectal Adenocarcinoma	Colorectal Adenocarcinoma	R107Q	OncoKB: NA;CIViC: NA;MyCancerGenome: not present;CancerHotspot: no;3DHotspot: no	SIFT: impact: tolerated_low_confidence, score: 0.28;Polyphen-2: impact: benign, score: 0	Missense_Mutation	SNP			NA	NA	NA	1	145074974	145074974	C	T	1:g.145074974C>T								234	2022-02-02					65	CIMP-0/low	MSS	COADREAD	0	Well-Moderate	1	Female	Matched	7.76667		Splenic Flexure To Sigmoid Colon	II
Colorectal Adenocarcinoma (DFCI, Cell Reports 2016)	coadread_dfci_2016_293	Colorectal Adenocarcinoma	Colorectal Adenocarcinoma	V2271E	OncoKB: NA;CIViC: NA;MyCancerGenome: not present;CancerHotspot: no;3DHotspot: no	SIFT: impact: tolerated, score: 0.89;Polyphen-2: impact: benign, score: 0.001	Missense_Mutation	SNP			NA	NA	NA	1	144855741	144855741	A	T	1:g.144855741A>T	ENST00000369354.3:c.6812T>A							1214	41/44					72	CIMP-high	MSI-high	COADREAD	0	Poor	1	Female	Matched	40.4667	25	Ascending To Transverse Colon	II
Colorectal Adenocarcinoma (DFCI, Cell Reports 2016)	coadread_dfci_2016_2946	Colorectal Adenocarcinoma	Colorectal Adenocarcinoma	G743*	OncoKB: NA;CIViC: NA;MyCancerGenome: not present;CancerHotspot: no;3DHotspot: no	SIFT: NA;Polyphen-2: NA	Nonsense_Mutation	SNP			NA	NA	NA	1	144911882	144911882	C	A	1:g.144911882C>A	ENST00000369354.3:c.2227G>T							517	16/44					79	CIMP-0/low	MSI-high	COADREAD	11	Well-Moderate	1	Female	Matched	17.2	33	Ascending To Transverse Colon	II
Colorectal Adenocarcinoma (DFCI, Cell Reports 2016)	coadread_dfci_2016_2946	Colorectal Adenocarcinoma	Colorectal Adenocarcinoma	A935T	OncoKB: NA;CIViC: NA;MyCancerGenome: not present;CancerHotspot: no;3DHotspot: no	SIFT: impact: tolerated, score: 0.09;Polyphen-2: impact: benign, score: 0.26	Missense_Mutation	SNP		1	NA	NA	NA	1	144903089	144903089	C	T	1:g.144903089C>T	ENST00000369354.3:c.2803G>A							517	21/44					79	CIMP-0/low	MSI-high	COADREAD	11	Well-Moderate	1	Female	Matched	17.2	33	Ascending To Transverse Colon	II
Colorectal Adenocarcinoma (DFCI, Cell Reports 2016)	coadread_dfci_2016_3021	Colorectal Adenocarcinoma	Colorectal Adenocarcinoma	C10R	OncoKB: NA;CIViC: NA;MyCancerGenome: not present;CancerHotspot: no;3DHotspot: no	SIFT: impact: deleterious_low_confidence, score: 0.03;Polyphen-2: impact: possibly_damaging, score: 0.802	Missense_Mutation	SNP			NA	NA	NA	1	145075835	145075835	A	G	1:g.145075835A>G								2253	2022-01-02					77	CIMP-high	MSI-high	COADREAD		Well-Moderate	1	Female	Matched	75.2333		Ascending To Transverse Colon	III
Colorectal Adenocarcinoma (DFCI, Cell Reports 2016)	coadread_dfci_2016_302124	Colorectal Adenocarcinoma	Colorectal Adenocarcinoma	A1589V	OncoKB: NA;CIViC: NA;MyCancerGenome: not present;CancerHotspot: no;3DHotspot: no	SIFT: impact: tolerated, score: 0.23;Polyphen-2: impact: benign, score: 0.124	Missense_Mutation	SNP			NA	NA	NA	1	144874842	144874842	G	A	1:g.144874842G>A	ENST00000369354.3:c.4766C>T							777	30/44					74			COADREAD			1	Female	Matched	25.8667		Ascending To Transverse Colon	III
Colorectal Adenocarcinoma (DFCI, Cell Reports 2016)	coadread_dfci_2016_3022	Colorectal Adenocarcinoma	Colorectal Adenocarcinoma	S998N	OncoKB: NA;CIViC: NA;MyCancerGenome: not present;CancerHotspot: no;3DHotspot: no	SIFT: impact: tolerated, score: 0.08;Polyphen-2: impact: possibly_damaging, score: 0.52	Missense_Mutation	SNP			NA	NA	NA	1	144886241	144886241	C	T	1:g.144886241C>T	ENST00000369354.3:c.2993G>A							167	23/44					75		MSS	COADREAD	0	Well-Moderate	1	Female	Matched	5.6	55	Ascending To Transverse Colon	I
Colorectal Adenocarcinoma (DFCI, Cell Reports 2016)	coadread_dfci_2016_3024	Colorectal Adenocarcinoma	Colorectal Adenocarcinoma	R21H	OncoKB: NA;CIViC: NA;MyCancerGenome: not present;CancerHotspot: no;3DHotspot: no	SIFT: impact: tolerated_low_confidence, score: 0.24;Polyphen-2: impact: benign, score: 0.388	Missense_Mutation	SNP			NA	NA	NA	1	145075801	145075801	C	T	1:g.145075801C>T								1315	2022-01-02					73	CIMP-high	MSI-high	COADREAD	0	Well-Moderate	1	Female	Matched	44.0333	77	Ascending To Transverse Colon	I
Colorectal Adenocarcinoma (DFCI, Cell Reports 2016)	coadread_dfci_2016_3025	Colorectal Adenocarcinoma	Colorectal Adenocarcinoma	A962S	OncoKB: NA;CIViC: NA;MyCancerGenome: not present;CancerHotspot: no;3DHotspot: no	SIFT: impact: tolerated, score: 0.32;Polyphen-2: impact: benign, score: 0.082	Missense_Mutation	SNP			NA	NA	NA	1	144892521	144892521	C	A	1:g.144892521C>A	ENST00000369354.3:c.2884G>T							651	22/44					77	CIMP-high	MSI-high	COADREAD		Well-Moderate	1	Female	Matched	21.6667	55	Ascending To Transverse Colon	II
Colorectal Adenocarcinoma (DFCI, Cell Reports 2016)	coadread_dfci_2016_3108	Colorectal Adenocarcinoma	Colorectal Adenocarcinoma	T6M	OncoKB: NA;CIViC: NA;MyCancerGenome: not present;CancerHotspot: no;3DHotspot: no	SIFT: impact: tolerated_low_confidence, score: 0.47;Polyphen-2: impact: benign, score: 0.015	Missense_Mutation	SNP			NA	NA	NA	1	145039593	145039593	G	A	1:g.145039593G>A								107	1946-01-01					73	CIMP-0/low	MSS	COADREAD	0	Well-Moderate	1	Female	Matched	3.6	44	Cecum	III
Colorectal Adenocarcinoma (DFCI, Cell Reports 2016)	coadread_dfci_2016_316	Colorectal Adenocarcinoma	Colorectal Adenocarcinoma	S1314C	OncoKB: NA;CIViC: NA;MyCancerGenome: not present;CancerHotspot: no;3DHotspot: no	SIFT: impact: tolerated, score: 0.06;Polyphen-2: impact: probably_damaging, score: 0.983	Missense_Mutation	SNP			NA	NA	NA	1	144879509	144879509	G	C	1:g.144879509G>C	ENST00000369354.3:c.3941C>G							140	27/44					70	CIMP-0/low	MSS	COADREAD	5	Well-Moderate	1	Female	Matched	4.6		Splenic Flexure To Sigmoid Colon	I
Colorectal Adenocarcinoma (DFCI, Cell Reports 2016)	coadread_dfci_2016_3172	Colorectal Adenocarcinoma	Colorectal Adenocarcinoma	Q356P	OncoKB: NA;CIViC: NA;MyCancerGenome: not present;CancerHotspot: no;3DHotspot: no	SIFT: impact: deleterious, score: 0;Polyphen-2: impact: probably_damaging, score: 0.994	Missense_Mutation	SNP			NA	NA	NA	1	144921962	144921962	T	G	1:g.144921962T>G	ENST00000369354.3:c.1067A>C							168	1944-09-01					75	CIMP-0/low	MSS	COADREAD		Well-Moderate	1	Male	Matched	5.53333	44	Ascending To Transverse Colon	IV
Colorectal Adenocarcinoma (DFCI, Cell Reports 2016)	coadread_dfci_2016_3235	Colorectal Adenocarcinoma	Colorectal Adenocarcinoma	E260D	OncoKB: NA;CIViC: NA;MyCancerGenome: not present;CancerHotspot: no;3DHotspot: no	SIFT: impact: tolerated, score: 0.05;Polyphen-2: impact: benign, score: 0.046	Missense_Mutation	SNP			NA	NA	NA	1	144922627	144922627	C	A	1:g.144922627C>A	ENST00000369354.3:c.780G>T							2962	1944-07-01					86	CIMP-0/low	MSS	COADREAD	0	Well-Moderate	1	Male	Matched	98.5667	55	Ascending To Transverse Colon	I
Colorectal Adenocarcinoma (DFCI, Cell Reports 2016)	coadread_dfci_2016_331889	Colorectal Adenocarcinoma	Colorectal Adenocarcinoma	K1954T	OncoKB: NA;CIViC: NA;MyCancerGenome: not present;CancerHotspot: no;3DHotspot: no	SIFT: impact: tolerated, score: 0.08;Polyphen-2: impact: benign, score: 0.006	Missense_Mutation	SNP			NA	NA	NA	1	144864234	144864234	T	G	1:g.144864234T>G	ENST00000369354.3:c.5861A>C							509	36/44					79			COADREAD			1	Female	Matched	17.0667		Ascending To Transverse Colon	II
Colorectal Adenocarcinoma (DFCI, Cell Reports 2016)	coadread_dfci_2016_3319	Colorectal Adenocarcinoma	Colorectal Adenocarcinoma	R1493*	OncoKB: NA;CIViC: NA;MyCancerGenome: not present;CancerHotspot: no;3DHotspot: no	SIFT: NA;Polyphen-2: NA	Nonsense_Mutation	SNP			NA	NA	NA	1	144877210	144877210	G	A	1:g.144877210G>A	ENST00000369354.3:c.4477C>T							1394	28/44					75	CIMP-high	MSI-high	COADREAD	0	Well-Moderate	1	Female	Matched	46.3	33	Ascending To Transverse Colon	IV
Colorectal Adenocarcinoma (DFCI, Cell Reports 2016)	coadread_dfci_2016_3451	Colorectal Adenocarcinoma	Colorectal Adenocarcinoma	R1905I	OncoKB: NA;CIViC: NA;MyCancerGenome: not present;CancerHotspot: no;3DHotspot: no	SIFT: impact: deleterious, score: 0;Polyphen-2: impact: possibly_damaging, score: 0.696	Missense_Mutation	SNP			NA	NA	NA	1	144865866	144865866	C	A	1:g.144865866C>A	ENST00000369354.3:c.5714G>T							1227	35/44					83		MSI-high	COADREAD	0	Well-Moderate	1	Male	Matched	41.0333	55	Cecum	I
Colorectal Adenocarcinoma (DFCI, Cell Reports 2016)	coadread_dfci_2016_3502	Colorectal Adenocarcinoma	Colorectal Adenocarcinoma	D1776N	OncoKB: NA;CIViC: NA;MyCancerGenome: not present;CancerHotspot: no;3DHotspot: no	SIFT: impact: tolerated, score: 0.5;Polyphen-2: impact: benign, score: 0	Missense_Mutation	SNP		2	NA	NA	NA	1	144868113	144868113	C	T	1:g.144868113C>T	ENST00000369354.3:c.5326G>A							107	33/44					78		MSS	COADREAD	0	Well-Moderate	1	Male	Matched	3.63333	77	Splenic Flexure To Sigmoid Colon	III
Colorectal Adenocarcinoma (DFCI, Cell Reports 2016)	coadread_dfci_2016_3528	Colorectal Adenocarcinoma	Colorectal Adenocarcinoma	L1192=	OncoKB: NA;CIViC: NA;MyCancerGenome: not present;CancerHotspot: no;3DHotspot: no	SIFT: NA;Polyphen-2: NA	Splice_Region	SNP			NA	NA	NA	1	144881622	144881622	A	G	1:g.144881622A>G	ENST00000369354.3:c.3574T>C							70	25/44					84	CIMP-0/low	MSS	COADREAD	0	Well-Moderate	1	Male	Matched	2.33333	44	Rectum
Colorectal Adenocarcinoma (DFCI, Cell Reports 2016)	coadread_dfci_2016_3602	Colorectal Adenocarcinoma	Colorectal Adenocarcinoma	V1168M	OncoKB: NA;CIViC: NA;MyCancerGenome: not present;CancerHotspot: no;3DHotspot: no	SIFT: NA;Polyphen-2: NA	Missense_Mutation	SNP			NA	NA	NA	1	144882517	144882517	C	T	1:g.144882517C>T	ENST00000369354.3:c.3502G>A							272	24/44					85	CIMP-high	MSS	COADREAD	15	Well-Moderate	1	Male	Matched	9.06667	44	Ascending To Transverse Colon	IV
Colorectal Adenocarcinoma (DFCI, Cell Reports 2016)	coadread_dfci_2016_3611	Colorectal Adenocarcinoma	Colorectal Adenocarcinoma	Y1251H	OncoKB: NA;CIViC: NA;MyCancerGenome: not present;CancerHotspot: no;3DHotspot: no	SIFT: impact: deleterious, score: 0;Polyphen-2: impact: possibly_damaging, score: 0.549	Missense_Mutation	SNP			NA	NA	NA	1	144881445	144881445	A	G	1:g.144881445A>G	ENST00000369354.3:c.3751T>C							1252	25/44					69	CIMP-0/low	MSS	COADREAD	0	Well-Moderate	1	Male	Matched	41.8667	55	Rectum
Colorectal Adenocarcinoma (DFCI, Cell Reports 2016)	coadread_dfci_2016_3653	Colorectal Adenocarcinoma	Colorectal Adenocarcinoma	N19K	OncoKB: NA;CIViC: NA;MyCancerGenome: not present;CancerHotspot: no;3DHotspot: no	SIFT: impact: deleterious, score: 0;Polyphen-2: impact: probably_damaging, score: 0.998	Missense_Mutation	SNP		1	NA	NA	NA	1	144994675	144994675	G	C	1:g.144994675G>C	ENST00000369354.3:c.57C>G							460	1944-01-01					70	CIMP-high	MSI-high	COADREAD	0	Well-Moderate	1	Female	Matched	15.2	77	Ascending To Transverse Colon	I
Colorectal Adenocarcinoma (DFCI, Cell Reports 2016)	coadread_dfci_2016_3721	Colorectal Adenocarcinoma	Colorectal Adenocarcinoma	R53C	OncoKB: NA;CIViC: NA;MyCancerGenome: not present;CancerHotspot: no;3DHotspot: no	SIFT: impact: tolerated_low_confidence, score: 0.08;Polyphen-2: impact: benign, score: 0.007	Missense_Mutation	SNP			NA	NA	NA	1	145075706	145075706	G	A	1:g.145075706G>A								906	2022-01-02					77	CIMP-0/low	MSI-high	COADREAD	33	Well-Moderate	1	Female	Matched	30.0667	55	Ascending To Transverse Colon	III
Colorectal Adenocarcinoma (DFCI, Cell Reports 2016)	coadread_dfci_2016_3724	Colorectal Adenocarcinoma	Colorectal Adenocarcinoma	R21C	OncoKB: NA;CIViC: NA;MyCancerGenome: not present;CancerHotspot: no;3DHotspot: no	SIFT: impact: tolerated_low_confidence, score: 0.18;Polyphen-2: impact: benign, score: 0	Missense_Mutation	SNP			NA	NA	NA	1	145075802	145075802	G	A	1:g.145075802G>A								2150	2022-01-02					79	CIMP-high	MSI-high	COADREAD	15	Well-Moderate	1	Female	Matched	71.6333	66	Ascending To Transverse Colon	II
Colorectal Adenocarcinoma (DFCI, Cell Reports 2016)	coadread_dfci_2016_4430	Colorectal Adenocarcinoma	Colorectal Adenocarcinoma	A61V	OncoKB: NA;CIViC: NA;MyCancerGenome: not present;CancerHotspot: no;3DHotspot: no	SIFT: impact: tolerated_low_confidence, score: 0.06;Polyphen-2: impact: benign, score: 0.228	Missense_Mutation	SNP			NA	NA	NA	1	145075681	145075681	G	A	1:g.145075681G>A								791	2022-01-02					83	CIMP-0/low	MSI-high	COADREAD	5	Poor	1	Male	Matched	26.3	15	Cecum	IV
Colorectal Adenocarcinoma (DFCI, Cell Reports 2016)	coadread_dfci_2016_4520	Colorectal Adenocarcinoma	Colorectal Adenocarcinoma	R901*	OncoKB: NA;CIViC: NA;MyCancerGenome: not present;CancerHotspot: no;3DHotspot: no	SIFT: NA;Polyphen-2: NA	Nonsense_Mutation	SNP			NA	NA	NA	1	144903191	144903191	G	A	1:g.144903191G>A	ENST00000369354.3:c.2701C>T							138	21/44						CIMP-high	MSS	COADREAD		Poor	1	Male	Matched	4.6	40	Ascending To Transverse Colon
Colorectal Adenocarcinoma (DFCI, Cell Reports 2016)	coadread_dfci_2016_497	Colorectal Adenocarcinoma	Colorectal Adenocarcinoma	R49Q	OncoKB: NA;CIViC: NA;MyCancerGenome: not present;CancerHotspot: no;3DHotspot: no	SIFT: impact: tolerated_low_confidence, score: 0.18;Polyphen-2: impact: possibly_damaging, score: 0.466	Missense_Mutation	SNP			NA	NA	NA	1	145075717	145075717	C	T	1:g.145075717C>T								198	2022-01-02					71	CIMP-0/low	MSS	COADREAD	0	Well-Moderate	1	Male	Matched	6.66667		Cecum	III
Colorectal Adenocarcinoma (DFCI, Cell Reports 2016)	coadread_dfci_2016_578	Colorectal Adenocarcinoma	Colorectal Adenocarcinoma	R38Q	OncoKB: NA;CIViC: NA;MyCancerGenome: not present;CancerHotspot: no;3DHotspot: no	SIFT: impact: deleterious_low_confidence, score: 0.04;Polyphen-2: impact: benign, score: 0.015	Missense_Mutation	SNP			NA	NA	NA	1	145075750	145075750	C	T	1:g.145075750C>T								3911	2022-01-02					61	CIMP-0/low	MSS	COADREAD	10	Well-Moderate	1	Male	Matched	130.567		Cecum	II
Colorectal Adenocarcinoma (DFCI, Cell Reports 2016)	coadread_dfci_2016_578	Colorectal Adenocarcinoma	Colorectal Adenocarcinoma	D633Y	OncoKB: NA;CIViC: NA;MyCancerGenome: not present;CancerHotspot: no;3DHotspot: no	SIFT: impact: deleterious, score: 0.05;Polyphen-2: impact: probably_damaging, score: 0.996	Missense_Mutation	SNP			NA	NA	NA	1	144915528	144915528	C	A	1:g.144915528C>A	ENST00000369354.3:c.1897G>T							3911	14/44					61	CIMP-0/low	MSS	COADREAD	10	Well-Moderate	1	Male	Matched	130.567		Cecum	II
Colorectal Adenocarcinoma (DFCI, Cell Reports 2016)	coadread_dfci_2016_593	Colorectal Adenocarcinoma	Colorectal Adenocarcinoma	G17V	OncoKB: NA;CIViC: NA;MyCancerGenome: not present;CancerHotspot: no;3DHotspot: no	SIFT: impact: deleterious_low_confidence, score: 0.04;Polyphen-2: impact: benign, score: 0.178	Missense_Mutation	SNP			NA	NA	NA	1	145075813	145075813	C	A	1:g.145075813C>A								4309	2022-01-02					68	CIMP-0/low		COADREAD	0	Well-Moderate	1	Male	Matched	143.7		Rectum	II
Colorectal Adenocarcinoma (DFCI, Cell Reports 2016)	coadread_dfci_2016_593	Colorectal Adenocarcinoma	Colorectal Adenocarcinoma	S2123F	OncoKB: NA;CIViC: NA;MyCancerGenome: not present;CancerHotspot: no;3DHotspot: no	SIFT: impact: tolerated, score: 0.06;Polyphen-2: impact: possibly_damaging, score: 0.452	Missense_Mutation	SNP		1	NA	NA	NA	1	144857686	144857686	G	A	1:g.144857686G>A	ENST00000369354.3:c.6368C>T							4309	39/44					68	CIMP-0/low		COADREAD	0	Well-Moderate	1	Male	Matched	143.7		Rectum	II
Colorectal Adenocarcinoma (DFCI, Cell Reports 2016)	coadread_dfci_2016_593	Colorectal Adenocarcinoma	Colorectal Adenocarcinoma	T730A	OncoKB: NA;CIViC: NA;MyCancerGenome: not present;CancerHotspot: no;3DHotspot: no	SIFT: impact: tolerated, score: 0.52;Polyphen-2: impact: benign, score: 0.147	Missense_Mutation	SNP		1	NA	NA	NA	1	144911921	144911921	T	C	1:g.144911921T>C	ENST00000369354.3:c.2188A>G							4309	16/44					68	CIMP-0/low		COADREAD	0	Well-Moderate	1	Male	Matched	143.7		Rectum	II
Colorectal Adenocarcinoma (DFCI, Cell Reports 2016)	coadread_dfci_2016_68	Colorectal Adenocarcinoma	Colorectal Adenocarcinoma	R870Q	OncoKB: NA;CIViC: NA;MyCancerGenome: not present;CancerHotspot: no;3DHotspot: no	SIFT: impact: tolerated, score: 0.06;Polyphen-2: impact: probably_damaging, score: 0.99	Missense_Mutation	SNP			NA	NA	NA	1	144904703	144904703	C	T	1:g.144904703C>T	ENST00000369354.3:c.2609G>A							1595	20/44					60	CIMP-0/low	MSI-high	COADREAD	0	Well-Moderate	1	Female	Matched	53.1		Cecum	I
Colorectal Adenocarcinoma (DFCI, Cell Reports 2016)	coadread_dfci_2016_683	Colorectal Adenocarcinoma	Colorectal Adenocarcinoma	R49W	OncoKB: NA;CIViC: NA;MyCancerGenome: not present;CancerHotspot: no;3DHotspot: no	SIFT: impact: deleterious_low_confidence, score: 0.01;Polyphen-2: impact: benign, score: 0.053	Missense_Mutation	SNP			NA	NA	NA	1	145075718	145075718	G	A	1:g.145075718G>A								943	2022-01-02					60	CIMP-0/low	MSS	COADREAD	10	Well-Moderate	1	Male	Matched	31.4		Splenic Flexure To Sigmoid Colon	IV
Colorectal Adenocarcinoma (TCGA, Firehose Legacy)	TCGA-AA-A00J-01	Colorectal Cancer	Mucinous Adenocarcinoma of the Colon and Rectum	R524H	OncoKB: NA;CIViC: NA;MyCancerGenome: not present;CancerHotspot: no;3DHotspot: no	SIFT: impact: tolerated, score: 0.09;Polyphen-2: impact: benign, score: 0.148	Missense_Mutation	SNP	Diploid	5	Somatic	Unknown	hgsc.bcm.edu	1	144917533	144917533	C	T	1:g.144917533C>T	ENST00000369354.3:c.1571G>A							876	1944-12-01					80			MACR			1	Male	Matched	29.1333
Colorectal Adenocarcinoma (TCGA, Firehose Legacy)	TCGA-AA-3864-01	Colorectal Cancer	Colon Adenocarcinoma	R1199H	OncoKB: NA;CIViC: NA;MyCancerGenome: not present;CancerHotspot: no;3DHotspot: no	SIFT: impact: tolerated, score: 0.27;Polyphen-2: impact: benign, score: 0	Missense_Mutation	SNP	Diploid	2	Somatic	Valid	broad.mit.edu	1	144881600	144881600	C	T	1:g.144881600C>T	ENST00000369354.3:c.3596G>A							1936	25/44					71			COAD			1	Male	Matched	64.7333
Colorectal Adenocarcinoma (TCGA, Firehose Legacy)	TCGA-AA-3977-01	Colorectal Cancer	Colon Adenocarcinoma	K732R	OncoKB: NA;CIViC: NA;MyCancerGenome: not present;CancerHotspot: no;3DHotspot: no	SIFT: impact: tolerated, score: 0.39;Polyphen-2: impact: benign, score: 0.007	Missense_Mutation	SNP	Diploid	1	Somatic	Valid	broad.mit.edu	1	144911914	144911914	T	C	1:g.144911914T>C	ENST00000369354.3:c.2195A>G							2919	16/44					65			COAD			1	Male	Matched	97.9
Colorectal Adenocarcinoma (TCGA, Firehose Legacy)	TCGA-AA-3555-01	Colorectal Cancer	Mucinous Adenocarcinoma of the Colon and Rectum	A1742S	OncoKB: NA;CIViC: NA;MyCancerGenome: not present;CancerHotspot: no;3DHotspot: no	SIFT: NA;Polyphen-2: NA	Missense_Mutation	SNP	Diploid		Somatic	Unknown	hgsc.bcm.edu	1	144871738	144871738	C	A	1:g.144871738C>A	ENST00000369354.3:c.5224G>T							740	32/44					81			MACR			1	Female	Matched	24.7
Colorectal Adenocarcinoma (TCGA, Firehose Legacy)	TCGA-AA-3715-01	Colorectal Cancer	Colon Adenocarcinoma	L1544F	OncoKB: NA;CIViC: NA;MyCancerGenome: not present;CancerHotspot: no;3DHotspot: no	SIFT: impact: tolerated, score: 0.06;Polyphen-2: impact: probably_damaging, score: 0.989	Missense_Mutation	SNP	Diploid	1	Somatic	Valid	broad.mit.edu	1	144877057	144877057	G	A	1:g.144877057G>A	ENST00000369354.3:c.4630C>T							1472	28/44					77			COAD			1	Male	Matched	49.7333
Colorectal Adenocarcinoma (TCGA, Firehose Legacy)	TCGA-AA-3821-01	Colorectal Cancer	Mucinous Adenocarcinoma of the Colon and Rectum	D1622V	OncoKB: NA;CIViC: NA;MyCancerGenome: not present;CancerHotspot: no;3DHotspot: no	SIFT: impact: deleterious, score: 0;Polyphen-2: impact: probably_damaging, score: 0.976	Missense_Mutation	SNP	Diploid	1	Somatic	Unknown	broad.mit.edu	1	144874743	144874743	T	A	1:g.144874743T>A	ENST00000369354.3:c.4865A>T							630	30/44					81			MACR			1	Female	Matched	21
Colorectal Adenocarcinoma (TCGA, Firehose Legacy)	TCGA-AA-3845-01	Colorectal Cancer	Colon Adenocarcinoma	G2148C	OncoKB: NA;CIViC: NA;MyCancerGenome: not present;CancerHotspot: no;3DHotspot: no	SIFT: impact: deleterious, score: 0.03;Polyphen-2: impact: benign, score: 0.421	Missense_Mutation	SNP	Diploid	1	Somatic	Valid	broad.mit.edu	1	144857612	144857612	C	A	1:g.144857612C>A	ENST00000369354.3:c.6442G>T							657	39/44					86			COAD			1	Female	Matched	22.1333
Colorectal Adenocarcinoma (TCGA, Firehose Legacy)	TCGA-AA-3866-01	Colorectal Cancer	Colon Adenocarcinoma	S1377R	OncoKB: NA;CIViC: NA;MyCancerGenome: not present;CancerHotspot: no;3DHotspot: no	SIFT: impact: tolerated, score: 1;Polyphen-2: impact: benign, score: 0.031	Missense_Mutation	SNP	ShallowDel	1	Somatic	Unknown	broad.mit.edu	1	144879319	144879319	G	T	1:g.144879319G>T	ENST00000369354.3:c.4131C>A							90	27/44					78			COAD			1	Female	Matched	3.13333
Colorectal Adenocarcinoma (TCGA, Firehose Legacy)	TCGA-AA-3864-01	Colorectal Cancer	Colon Adenocarcinoma	G4E	OncoKB: NA;CIViC: NA;MyCancerGenome: not present;CancerHotspot: no;3DHotspot: no	SIFT: NA;Polyphen-2: NA	Missense_Mutation	SNP	Diploid	1	Somatic	Valid	broad.mit.edu	1	144994721	144994721	C	T	1:g.144994721C>T	ENST00000369354.3:c.11G>A							1936	1944-01-01					71			COAD			1	Male	Matched	64.7333
Colorectal Adenocarcinoma (TCGA, Firehose Legacy)	TCGA-AG-A002-01	Colorectal Cancer	Rectal Adenocarcinoma	A36V	OncoKB: NA;CIViC: NA;MyCancerGenome: not present;CancerHotspot: no;3DHotspot: no	SIFT: impact: deleterious_low_confidence, score: 0.02;Polyphen-2: impact: benign, score: 0.174	Missense_Mutation	SNP	Diploid		Somatic	Unknown	broad.mit.edu	1	145075756	145075756	G	A	1:g.145075756G>A								9924	2022-01-02					35			READ			1	Male	Matched	330.733
Colorectal Adenocarcinoma (Genentech, Nature 2012)	587294	Colorectal Cancer	Colorectal Adenocarcinoma	X2318_splice	OncoKB: NA;CIViC: NA;MyCancerGenome: not present;CancerHotspot: no;3DHotspot: no	SIFT: NA;Polyphen-2: NA	Splice_Site	SNP			NA	VALIDATED	Genentech	1	144854517	144854517	C	T	1:g.144854517C>T	ENST00000369354.3:c.6952+1G>A							71								MSS	COADREAD			1		Matched	2.36667				Adenocarcinoma	Tumor	80	colon
Colorectal Adenocarcinoma (Genentech, Nature 2012)	587338	Colorectal Cancer	Colorectal Adenocarcinoma	R1855H	OncoKB: NA;CIViC: NA;MyCancerGenome: not present;CancerHotspot: no;3DHotspot: no	SIFT: impact: deleterious, score: 0.01;Polyphen-2: impact: benign, score: 0.026	Missense_Mutation	SNP		1	NA	NA	Genentech	1	144866678	144866678	C	T	1:g.144866678C>T	ENST00000369354.3:c.5564G>A							1065	34/44							MSI	COADREAD			1		Matched	35.5				Adenocarcinoma	Tumor	80	colon
Colorectal Adenocarcinoma (Genentech, Nature 2012)	587228	Colorectal Cancer	Colorectal Adenocarcinoma	R1226H	OncoKB: NA;CIViC: NA;MyCancerGenome: not present;CancerHotspot: no;3DHotspot: no	SIFT: impact: tolerated, score: 0.14;Polyphen-2: impact: benign, score: 0.003	Missense_Mutation	SNP		3	NA	NA	Genentech	1	144881519	144881519	C	T	1:g.144881519C>T	ENST00000369354.3:c.3677G>A							1301	25/44							MSI	COADREAD			1		Matched	43.1667				Adenocarcinoma	Tumor	90	colon
Colorectal Adenocarcinoma (Genentech, Nature 2012)	587316	Colorectal Cancer	Colorectal Adenocarcinoma	R12H	OncoKB: NA;CIViC: NA;MyCancerGenome: not present;CancerHotspot: no;3DHotspot: no	SIFT: impact: deleterious_low_confidence, score: 0.01;Polyphen-2: impact: probably_damaging, score: 0.98	Missense_Mutation	SNP			NA	NA	Genentech	1	145075828	145075828	C	T	1:g.145075828C>T								1030	2022-01-02							MSI	COADREAD			1		Matched	34.0333				Adenocarcinoma	Tumor	90	colon
Colorectal Adenocarcinoma (Genentech, Nature 2012)	587342	Colorectal Cancer	Colorectal Adenocarcinoma	X1694_splice	OncoKB: NA;CIViC: NA;MyCancerGenome: not present;CancerHotspot: no;3DHotspot: no	SIFT: NA;Polyphen-2: NA	Splice_Site	SNP			NA	NA	Genentech	1	144871882	144871882	C	A	1:g.144871882C>A	ENST00000369354.3:c.5081-1G>T							3252								MSI	COADREAD			1		Matched	108.067				Adenocarcinoma	Tumor	80	colon
Colorectal Adenocarcinoma (Genentech, Nature 2012)	587342	Colorectal Cancer	Colorectal Adenocarcinoma	A910D	OncoKB: NA;CIViC: NA;MyCancerGenome: not present;CancerHotspot: no;3DHotspot: no	SIFT: impact: deleterious, score: 0.01;Polyphen-2: impact: probably_damaging, score: 0.964	Missense_Mutation	SNP		1	NA	VALIDATED	Genentech	1	144903163	144903163	G	T	1:g.144903163G>T	ENST00000369354.3:c.2729C>A							3252	21/44							MSI	COADREAD			1		Matched	108.067				Adenocarcinoma	Tumor	80	colon
Colorectal Adenocarcinoma (Genentech, Nature 2012)	587342	Colorectal Cancer	Colorectal Adenocarcinoma	E624G	OncoKB: NA;CIViC: NA;MyCancerGenome: not present;CancerHotspot: no;3DHotspot: no	SIFT: impact: deleterious, score: 0;Polyphen-2: impact: probably_damaging, score: 0.996	Missense_Mutation	SNP		1	NA	NA	Genentech	1	144915554	144915554	T	C	1:g.144915554T>C	ENST00000369354.3:c.1871A>G							3252	14/44							MSI	COADREAD			1		Matched	108.067				Adenocarcinoma	Tumor	80	colon
Colorectal Adenocarcinoma (Genentech, Nature 2012)	587376	Colorectal Cancer	Colorectal Adenocarcinoma	L1441I	OncoKB: NA;CIViC: NA;MyCancerGenome: not present;CancerHotspot: no;3DHotspot: no	SIFT: impact: deleterious, score: 0;Polyphen-2: impact: probably_damaging, score: 0.996	Missense_Mutation	SNP		1	NA	NA	Genentech	1	144879129	144879129	G	T	1:g.144879129G>T	ENST00000369354.3:c.4321C>A							9399	27/44							MSS	COADREAD			1		Matched	312.033				Adenocarcinoma	Tumor	65	colon
Colorectal Adenocarcinoma (Genentech, Nature 2012)	587376	Colorectal Cancer	Colorectal Adenocarcinoma	T1292A	OncoKB: NA;CIViC: NA;MyCancerGenome: not present;CancerHotspot: no;3DHotspot: no	SIFT: impact: tolerated, score: 0.27;Polyphen-2: impact: benign, score: 0.017	Missense_Mutation	SNP		1	NA	NA	Genentech	1	144880754	144880754	T	C	1:g.144880754T>C	ENST00000369354.3:c.3874A>G							9399	26/44							MSS	COADREAD			1		Matched	312.033				Adenocarcinoma	Tumor	65	colon
Colorectal Adenocarcinoma (Genentech, Nature 2012)	587376	Colorectal Cancer	Colorectal Adenocarcinoma	R174I	OncoKB: NA;CIViC: NA;MyCancerGenome: not present;CancerHotspot: no;3DHotspot: no	SIFT: impact: deleterious, score: 0.04;Polyphen-2: impact: possibly_damaging, score: 0.649	Missense_Mutation	SNP		2	NA	NA	Genentech	1	144946740	144946740	C	A	1:g.144946740C>A	ENST00000369354.3:c.521G>T							9399	1944-05-01							MSS	COADREAD			1		Matched	312.033				Adenocarcinoma	Tumor	65	colon
Colon Cancer (CPTAC-2 Prospective, Cell 2019)	22CO006	Colorectal Cancer	Colon Adenocarcinoma	R1343W	OncoKB: NA;CIViC: NA;MyCancerGenome: not present;CancerHotspot: no;3DHotspot: no	SIFT: impact: deleterious, score: 0.02;Polyphen-2: impact: benign, score: 0	Missense_Mutation	SNP	Diploid		NA	NA	NA	1	144879423	144879423	G	A	1:g.144879423G>A	ENST00000369354.3:c.4027C>T							1038	27/44					57		MSI-H	COAD			1	Female	Matched	34.9333		Ascending Colon
Colon Cancer (CPTAC-2 Prospective, Cell 2019)	11CO031	Colorectal Cancer	Colon Adenocarcinoma	N1455Kfs*9	OncoKB: NA;CIViC: NA;MyCancerGenome: not present;CancerHotspot: no;3DHotspot: no	SIFT: NA;Polyphen-2: NA	Frame_Shift_Ins	INS	Gain		NA	NA	NA	1	144879085	144879086	-	T	1:g.144879085_144879086insT	ENST00000369354.3:c.4364dup							965	27/44					54		MSI-H	COAD			1	Female	Matched	31.9667		Descending Colon
Colon Cancer (CPTAC-2 Prospective, Cell 2019)	11CO070	Colorectal Cancer	Colon Adenocarcinoma	R21H	OncoKB: NA;CIViC: NA;MyCancerGenome: not present;CancerHotspot: no;3DHotspot: no	SIFT: impact: tolerated_low_confidence, score: 0.24;Polyphen-2: impact: benign, score: 0.388	Missense_Mutation	SNP	Diploid		NA	NA	NA	1	145075801	145075801	C	T	1:g.145075801C>T								9478	2022-01-02					35			COAD			1	Male	Matched	315		Sigmoid Colon
Colon Cancer (CPTAC-2 Prospective, Cell 2019)	05CO039	Colorectal Cancer	Colon Adenocarcinoma	T6M	OncoKB: NA;CIViC: NA;MyCancerGenome: not present;CancerHotspot: no;3DHotspot: no	SIFT: impact: tolerated_low_confidence, score: 0.47;Polyphen-2: impact: benign, score: 0.015	Missense_Mutation	SNP	Gain		NA	NA	NA	1	145039593	145039593	G	A	1:g.145039593G>A								1232	1946-01-01					74		MSI-H	COAD			1	Male	Matched	40.7		Ascending Colon
Colon Cancer (CPTAC-2 Prospective, Cell 2019)	01CO019	Colorectal Cancer	Colon Adenocarcinoma	A167P	OncoKB: NA;CIViC: NA;MyCancerGenome: not present;CancerHotspot: no;3DHotspot: no	SIFT: impact: tolerated, score: 0.06;Polyphen-2: impact: possibly_damaging, score: 0.83	Missense_Mutation	SNP	ShallowDel		NA	NA	NA	1	144952220	144952220	C	G	1:g.144952220C>G	ENST00000369354.3:c.499G>C							108	1944-04-01					63		MSS	COAD			1	Female	Matched	3.53333		Sigmoid Colon
Colon Cancer (CPTAC-2 Prospective, Cell 2019)	05CO003	Colorectal Cancer	Colon Adenocarcinoma	V159A	OncoKB: NA;CIViC: NA;MyCancerGenome: not present;CancerHotspot: no;3DHotspot: no	SIFT: impact: tolerated, score: 0.98;Polyphen-2: impact: benign, score: 0.005	Missense_Mutation	SNP	Diploid		NA	NA	NA	1	144952243	144952243	A	G	1:g.144952243A>G	ENST00000369354.3:c.476T>C							717	1944-04-01							MSI-H	COAD			1	Male	Matched	23.6333		Ascending Colon
Colon Cancer (CPTAC-2 Prospective, Cell 2019)	05CO015	Colorectal Cancer	Colon Adenocarcinoma	E452D	OncoKB: NA;CIViC: NA;MyCancerGenome: not present;CancerHotspot: no;3DHotspot: no	SIFT: impact: tolerated, score: 0.1;Polyphen-2: impact: probably_damaging, score: 0.991	Missense_Mutation	SNP	Diploid		NA	NA	NA	1	144917930	144917930	T	A	1:g.144917930T>A	ENST00000369354.3:c.1356A>T							1395	1944-11-01					74		MSI-H	COAD			1	Female	Matched	46.3333		Ascending Colon
Colon Cancer (CPTAC-2 Prospective, Cell 2019)	05CO026	Colorectal Cancer	Colon Adenocarcinoma	E2311D	OncoKB: NA;CIViC: NA;MyCancerGenome: not present;CancerHotspot: no;3DHotspot: no	SIFT: impact: deleterious, score: 0;Polyphen-2: impact: probably_damaging, score: 0.992	Missense_Mutation	SNP	ShallowDel		NA	NA	NA	1	144854537	144854537	T	A	1:g.144854537T>A	ENST00000369354.3:c.6933A>T							126	42/44					70		MSS	COAD			1	Female	Matched	4.16667		Splenic Flexure
Colon Cancer (CPTAC-2 Prospective, Cell 2019)	05CO048	Colorectal Cancer	Colon Adenocarcinoma	D162N	OncoKB: NA;CIViC: NA;MyCancerGenome: not present;CancerHotspot: no;3DHotspot: no	SIFT: impact: tolerated, score: 0.34;Polyphen-2: impact: benign, score: 0.015	Missense_Mutation	SNP	Gain		NA	NA	NA	1	144952235	144952235	C	T	1:g.144952235C>T	ENST00000369354.3:c.484G>A							1119	1944-04-01					78		MSI-H	COAD			1	Female	Matched	37.4333		Ascending Colon
Colon Cancer (CPTAC-2 Prospective, Cell 2019)	05CO048	Colorectal Cancer	Colon Adenocarcinoma	Q34*	OncoKB: NA;CIViC: NA;MyCancerGenome: not present;CancerHotspot: no;3DHotspot: no	SIFT: NA;Polyphen-2: NA	Nonsense_Mutation	SNP	Gain		NA	NA	NA	1	144994632	144994632	G	A	1:g.144994632G>A	ENST00000369354.3:c.100C>T							1119	1944-01-01					78		MSI-H	COAD			1	Female	Matched	37.4333		Ascending Colon
Colon Cancer (CPTAC-2 Prospective, Cell 2019)	11CO007	Colorectal Cancer	Colon Adenocarcinoma	K1436N	OncoKB: NA;CIViC: NA;MyCancerGenome: not present;CancerHotspot: no;3DHotspot: no	SIFT: impact: deleterious, score: 0.01;Polyphen-2: impact: benign, score: 0.277	Missense_Mutation	SNP	Diploid		NA	NA	NA	1	144879142	144879142	C	A	1:g.144879142C>A	ENST00000369354.3:c.4308G>T							1925	27/44					64		MSI-H	COAD			1	Female	Matched	64.0667		Ascending Colon
Colon Cancer (CPTAC-2 Prospective, Cell 2019)	11CO019	Colorectal Cancer	Colon Adenocarcinoma	E204G	OncoKB: NA;CIViC: NA;MyCancerGenome: not present;CancerHotspot: no;3DHotspot: no	SIFT: impact: tolerated, score: 0.16;Polyphen-2: impact: possibly_damaging, score: 0.903	Missense_Mutation	SNP	Diploid		NA	NA	NA	1	144946650	144946650	T	C	1:g.144946650T>C	ENST00000369354.3:c.611A>G							140	1944-05-01					74		MSS	COAD			1	Female	Matched	4.66667		Cecum
Colon Cancer (CPTAC-2 Prospective, Cell 2019)	11CO037	Colorectal Cancer	Colon Adenocarcinoma	R916W	OncoKB: NA;CIViC: NA;MyCancerGenome: not present;CancerHotspot: no;3DHotspot: no	SIFT: impact: deleterious, score: 0;Polyphen-2: impact: probably_damaging, score: 0.976	Missense_Mutation	SNP	Diploid		NA	NA	NA	1	144903146	144903146	G	A	1:g.144903146G>A	ENST00000369354.3:c.2746C>T							102	21/44					52		MSS	COAD			1	Female	Matched	3.36667		Sigmoid Colon
Colon Cancer (CPTAC-2 Prospective, Cell 2019)	11CO059	Colorectal Cancer	Colon Adenocarcinoma	E1977D	OncoKB: NA;CIViC: NA;MyCancerGenome: not present;CancerHotspot: no;3DHotspot: no	SIFT: impact: deleterious, score: 0.01;Polyphen-2: impact: probably_damaging, score: 0.994	Missense_Mutation	SNP	Diploid		NA	NA	NA	1	144864164	144864164	T	A	1:g.144864164T>A	ENST00000369354.3:c.5931A>T							3063	36/44					83		MSI-H	COAD			1	Female	Matched	102.033		Ascending Colon
Colon Cancer (CPTAC-2 Prospective, Cell 2019)	11CO070	Colorectal Cancer	Colon Adenocarcinoma	S2206P	OncoKB: NA;CIViC: NA;MyCancerGenome: not present;CancerHotspot: no;3DHotspot: no	SIFT: impact: tolerated, score: 0.09;Polyphen-2: impact: benign, score: 0.284	Missense_Mutation	SNP	Diploid		NA	NA	NA	1	144856869	144856869	A	G	1:g.144856869A>G	ENST00000369354.3:c.6616T>C							9478	40/44					35			COAD			1	Male	Matched	315		Sigmoid Colon
Colon Cancer (CPTAC-2 Prospective, Cell 2019)	11CO070	Colorectal Cancer	Colon Adenocarcinoma	E133D	OncoKB: NA;CIViC: NA;MyCancerGenome: not present;CancerHotspot: no;3DHotspot: no	SIFT: impact: deleterious, score: 0.01;Polyphen-2: impact: probably_damaging, score: 0.976	Missense_Mutation	SNP	Diploid		NA	NA	NA	1	144952320	144952320	C	A	1:g.144952320C>A	ENST00000369354.3:c.399G>T							9478	1944-04-01					35			COAD			1	Male	Matched	315		Sigmoid Colon
Colon Cancer (CPTAC-2 Prospective, Cell 2019)	11CO070	Colorectal Cancer	Colon Adenocarcinoma	R6H	OncoKB: NA;CIViC: NA;MyCancerGenome: not present;CancerHotspot: no;3DHotspot: no	SIFT: NA;Polyphen-2: NA	Missense_Mutation	SNP	Diploid	2	NA	NA	NA	1	144994715	144994715	C	T	1:g.144994715C>T	ENST00000369354.3:c.17G>A							9478	1944-01-01					35			COAD			1	Male	Matched	315		Sigmoid Colon
Colon Cancer (CPTAC-2 Prospective, Cell 2019)	20CO003	Colorectal Cancer	Colon Adenocarcinoma	V2112M	OncoKB: NA;CIViC: NA;MyCancerGenome: not present;CancerHotspot: no;3DHotspot: no	SIFT: impact: tolerated, score: 0.1;Polyphen-2: impact: benign, score: 0.081	Missense_Mutation	SNP	Diploid		NA	NA	NA	1	144857720	144857720	C	T	1:g.144857720C>T	ENST00000369354.3:c.6334G>A							1531	39/44					60		MSI-H	COAD			1	Female	Matched	50.8		Descending Colon
Colon Cancer (CPTAC-2 Prospective, Cell 2019)	22CO006	Colorectal Cancer	Colon Adenocarcinoma	C617Y	OncoKB: NA;CIViC: NA;MyCancerGenome: not present;CancerHotspot: no;3DHotspot: no	SIFT: impact: tolerated, score: 0.62;Polyphen-2: impact: benign, score: 0.198	Missense_Mutation	SNP	Diploid	1	NA	NA	NA	1	144915575	144915575	C	T	1:g.144915575C>T	ENST00000369354.3:c.1850G>A							1038	14/44					57		MSI-H	COAD			1	Female	Matched	34.9333		Ascending Colon
Colorectal Adenocarcinoma (TCGA, PanCancer Atlas)	TCGA-A6-6781-01	Colorectal Cancer	Mucinous Adenocarcinoma of the Colon and Rectum	R1912Q	OncoKB: NA;CIViC: NA;MyCancerGenome: not present;CancerHotspot: no;3DHotspot: no	SIFT: impact: tolerated, score: 0.42;Polyphen-2: impact: benign, score: 0	Missense_Mutation	SNP	Diploid	2	.	.	.	1	144865845	144865845	C	T	1:g.144865845C>T	ENST00000369354.3:c.5735G>A	0.16		18	98		109	1915	35/44					43			MACR			1	Male	Matched	64.2					Indivumed		Colon Adenocarcinoma, Mucinous Type
Colorectal Adenocarcinoma (TCGA, PanCancer Atlas)	TCGA-AG-3892-01	Colorectal Cancer	Rectal Adenocarcinoma	R478C	OncoKB: NA;CIViC: NA;MyCancerGenome: not present;CancerHotspot: no;3DHotspot: no	SIFT: impact: deleterious, score: 0;Polyphen-2: impact: probably_damaging, score: 0.986	Missense_Mutation	SNP	Diploid		.	.	.	1	144917854	144917854	G	A	1:g.144917854G>A	ENST00000369354.3:c.1432C>T	0.1		58	538		625	2489	1944-11-01					57			READ			1	Female	Matched	83.3667					Christiana Healthcare		Rectal Adenocarcinoma
Colorectal Adenocarcinoma (TCGA, PanCancer Atlas)	TCGA-AG-A002-01	Colorectal Cancer	Rectal Adenocarcinoma	R478C	OncoKB: NA;CIViC: NA;MyCancerGenome: not present;CancerHotspot: no;3DHotspot: no	SIFT: impact: deleterious, score: 0;Polyphen-2: impact: probably_damaging, score: 0.986	Missense_Mutation	SNP	Diploid		.	.	.	1	144917854	144917854	G	A	1:g.144917854G>A	ENST00000369354.3:c.1432C>T	0.15		102	557		571	11411	1944-11-01					35			READ			1	Male	Matched	382.633					Indivumed		Rectal Adenocarcinoma
Colorectal Adenocarcinoma (TCGA, PanCancer Atlas)	TCGA-CK-5913-01	Colorectal Cancer	Colon Adenocarcinoma	I248Sfs*18	OncoKB: NA;CIViC: NA;MyCancerGenome: not present;CancerHotspot: no;3DHotspot: no	SIFT: NA;Polyphen-2: NA	Frame_Shift_Del	DEL	Diploid		.	.	.	1	144923716	144923716	T	-	1:g.144923716del	ENST00000369354.3:c.742del	0.11		97	759		741	805	1944-06-01					58			COAD			1	Female	Matched	27.0333					Greater Poland Cancer Center		Colon Adenocarcinoma
Colorectal Adenocarcinoma (TCGA, PanCancer Atlas)	TCGA-AA-3864-01	Colorectal Cancer	Colon Adenocarcinoma	X2318_splice	OncoKB: NA;CIViC: NA;MyCancerGenome: not present;CancerHotspot: no;3DHotspot: no	SIFT: NA;Polyphen-2: NA	Splice_Site	SNP	Diploid		.	.	.	1	144854517	144854517	C	T	1:g.144854517C>T	ENST00000369354.3:c.6952+1G>A	0.16		39	200		137	2440						71			COAD			1	Male	Matched	81.7667					Indivumed		Colon Adenocarcinoma
Colorectal Adenocarcinoma (TCGA, PanCancer Atlas)	TCGA-EI-6882-01	Colorectal Cancer	Rectal Adenocarcinoma	R2178C	OncoKB: NA;CIViC: NA;MyCancerGenome: not present;CancerHotspot: no;3DHotspot: no	SIFT: impact: tolerated, score: 0.25;Polyphen-2: impact: benign, score: 0.049	Missense_Mutation	SNP	Gain	1	.	.	.	1	144856953	144856953	G	A	1:g.144856953G>A	ENST00000369354.3:c.6532C>T	0.14	0.0029	54	341	1	348	1214	40/44					59			READ			1	Male	Matched	40.7333					Indivumed		Rectal Adenocarcinoma, Mucinous Type
Colorectal Adenocarcinoma (TCGA, PanCancer Atlas)	TCGA-F5-6814-01	Colorectal Cancer	Rectal Adenocarcinoma	R634L	OncoKB: NA;CIViC: NA;MyCancerGenome: not present;CancerHotspot: no;3DHotspot: no	SIFT: impact: deleterious, score: 0.02;Polyphen-2: impact: benign, score: 0.132	Missense_Mutation	SNP	Diploid	3	.	.	.	1	144915524	144915524	C	A	1:g.144915524C>A	ENST00000369354.3:c.1901G>T	0.22		24	87		167	9459	14/44					57			READ			1	Male	Matched	316.767					Indivumed		Rectal Adenocarcinoma
Colorectal Adenocarcinoma (TCGA, PanCancer Atlas)	TCGA-CA-6718-01	Colorectal Cancer	Colon Adenocarcinoma	R634L	OncoKB: NA;CIViC: NA;MyCancerGenome: not present;CancerHotspot: no;3DHotspot: no	SIFT: impact: deleterious, score: 0.02;Polyphen-2: impact: benign, score: 0.132	Missense_Mutation	SNP	Diploid	3	.	.	.	1	144915524	144915524	C	A	1:g.144915524C>A	ENST00000369354.3:c.1901G>T	0.12		11	84		114	3205	14/44					46			COAD			1	Male	Matched	107.067					MSKCC		Colon Adenocarcinoma
Colorectal Adenocarcinoma (TCGA, PanCancer Atlas)	TCGA-A6-6781-01	Colorectal Cancer	Mucinous Adenocarcinoma of the Colon and Rectum	R524H	OncoKB: NA;CIViC: NA;MyCancerGenome: not present;CancerHotspot: no;3DHotspot: no	SIFT: impact: tolerated, score: 0.09;Polyphen-2: impact: benign, score: 0.148	Missense_Mutation	SNP	Diploid	5	.	.	.	1	144917533	144917533	C	T	1:g.144917533C>T	ENST00000369354.3:c.1571G>A	0.11		15	122		128	1915	1944-12-01					43			MACR			1	Male	Matched	64.2					Indivumed		Colon Adenocarcinoma, Mucinous Type
Colorectal Adenocarcinoma (TCGA, PanCancer Atlas)	TCGA-AG-A00C-01	Colorectal Cancer	Rectal Adenocarcinoma	R41W	OncoKB: NA;CIViC: NA;MyCancerGenome: not present;CancerHotspot: no;3DHotspot: no	SIFT: impact: deleterious, score: 0.02;Polyphen-2: impact: probably_damaging, score: 0.963	Missense_Mutation	SNP	Diploid		.	.	.	1	144994611	144994611	G	A	1:g.144994611G>A	ENST00000369354.3:c.121C>T	0.09		12	124		225	127	1944-01-01					49			READ			1	Female	Matched	4.3					Indivumed		Rectal Adenocarcinoma
Colorectal Adenocarcinoma (TCGA, PanCancer Atlas)	TCGA-5M-AAT6-01	Colorectal Cancer	Colon Adenocarcinoma	R1380Q	OncoKB: NA;CIViC: NA;MyCancerGenome: not present;CancerHotspot: no;3DHotspot: no	SIFT: impact: deleterious, score: 0;Polyphen-2: impact: possibly_damaging, score: 0.572	Missense_Mutation	SNP	Diploid	1	.	.	.	1	144879311	144879311	C	T	1:g.144879311C>T	ENST00000369354.3:c.4139G>A	0.1		17	158		171	1860	27/44					40			COAD			1	Female	Matched	62.1667					Indivumed		Colon Adenocarcinoma
Colorectal Adenocarcinoma (TCGA, PanCancer Atlas)	TCGA-AM-5821-01	Colorectal Cancer	Colon Adenocarcinoma	A39T	OncoKB: NA;CIViC: NA;MyCancerGenome: not present;CancerHotspot: no;3DHotspot: no	SIFT: impact: tolerated, score: 0.1;Polyphen-2: impact: possibly_damaging, score: 0.515	Missense_Mutation	SNP	Diploid		.	.	.	1	144994617	144994617	C	T	1:g.144994617C>T	ENST00000369354.3:c.115G>A	0.07	0.0033	15	190	1	304	1204	1944-01-01					68			COAD			1	Female	Matched	40.5					Harvard		Colon Adenocarcinoma
Colorectal Adenocarcinoma (TCGA, PanCancer Atlas)	TCGA-AG-A01L-01	Colorectal Cancer	Rectal Adenocarcinoma	S2213R	OncoKB: NA;CIViC: NA;MyCancerGenome: not present;CancerHotspot: no;3DHotspot: no	SIFT: impact: tolerated, score: 0.3;Polyphen-2: impact: benign, score: 0.037	Missense_Mutation	SNP	ShallowDel		.	.	.	1	144856846	144856846	G	T	1:g.144856846G>T	ENST00000369354.3:c.6639C>A	0.07		5	66		90	61	40/44					58			READ			1	Male	Matched	2.03333					Indivumed		Rectal Adenocarcinoma
Colorectal Adenocarcinoma (TCGA, PanCancer Atlas)	TCGA-QG-A5Z2-01	Colorectal Cancer	Colon Adenocarcinoma	R38*	OncoKB: NA;CIViC: NA;MyCancerGenome: not present;CancerHotspot: no;3DHotspot: no	SIFT: NA;Polyphen-2: NA	Nonsense_Mutation	SNP	Diploid		.	.	.	1	145075751	145075751	G	A	1:g.145075751G>A		0.07		18	227		25	1023	2022-01-02					61			COAD			1	Male	Matched	34.4667					BLN - Baylor		Colon Adenocarcinoma
Colorectal Adenocarcinoma (TCGA, PanCancer Atlas)	TCGA-CM-5861-01	Colorectal Cancer	Colon Adenocarcinoma	D1643G	OncoKB: NA;CIViC: NA;MyCancerGenome: not present;CancerHotspot: no;3DHotspot: no	SIFT: impact: tolerated, score: 0.08;Polyphen-2: impact: probably_damaging, score: 0.998	Missense_Mutation	SNP	Gain	1	.	.	.	1	144874029	144874029	T	C	1:g.144874029T>C	ENST00000369354.3:c.4928A>G	0.14		63	374		332	1362	31/44					63			COAD			1	Female	Matched	45.7667					Greater Poland Cancer Center		Colon Adenocarcinoma
Colorectal Adenocarcinoma (TCGA, PanCancer Atlas)	TCGA-AA-3864-01	Colorectal Cancer	Colon Adenocarcinoma	R1199H	OncoKB: NA;CIViC: NA;MyCancerGenome: not present;CancerHotspot: no;3DHotspot: no	SIFT: impact: tolerated, score: 0.27;Polyphen-2: impact: benign, score: 0	Missense_Mutation	SNP	Diploid	2	.	.	.	1	144881600	144881600	C	T	1:g.144881600C>T	ENST00000369354.3:c.3596G>A	0.22		54	190		45	2440	25/44					71			COAD			1	Male	Matched	81.7667					Indivumed		Colon Adenocarcinoma
Colorectal Adenocarcinoma (TCGA, PanCancer Atlas)	TCGA-AZ-4315-01	Colorectal Cancer	Colon Adenocarcinoma	D1985N	OncoKB: NA;CIViC: NA;MyCancerGenome: not present;CancerHotspot: no;3DHotspot: no	SIFT: impact: tolerated, score: 1;Polyphen-2: impact: benign, score: 0	Missense_Mutation	SNP	Diploid	2	.	.	.	1	144864142	144864142	C	T	1:g.144864142C>T	ENST00000369354.3:c.5953G>A	0.14		20	121		232	6313	36/44					61			COAD			1	Male	Matched	211.367					MSKCC		Colon Adenocarcinoma
Colorectal Adenocarcinoma (TCGA, PanCancer Atlas)	TCGA-AZ-4315-01	Colorectal Cancer	Colon Adenocarcinoma	R1605L	OncoKB: NA;CIViC: NA;MyCancerGenome: not present;CancerHotspot: no;3DHotspot: no	SIFT: impact: deleterious, score: 0.02;Polyphen-2: impact: benign, score: 0.127	Missense_Mutation	SNP	Diploid	4	.	.	.	1	144874794	144874794	C	A	1:g.144874794C>A	ENST00000369354.3:c.4814G>T	0.23	0.0031	28	94	1	323	6313	30/44					61			COAD			1	Male	Matched	211.367					MSKCC		Colon Adenocarcinoma
Colorectal Adenocarcinoma (TCGA, PanCancer Atlas)	TCGA-CA-6717-01	Colorectal Cancer	Mucinous Adenocarcinoma of the Colon and Rectum	R1605H	OncoKB: NA;CIViC: NA;MyCancerGenome: not present;CancerHotspot: no;3DHotspot: no	SIFT: impact: tolerated, score: 0.24;Polyphen-2: impact: possibly_damaging, score: 0.606	Missense_Mutation	SNP	Diploid	4	.	.	.	1	144874794	144874794	C	T	1:g.144874794C>T	ENST00000369354.3:c.4814G>A	0.11		17	135		93	9585	30/44					57			MACR			1	Male	Matched	320.767					MSKCC		Colon Adenocarcinoma, Mucinous Type
Colorectal Adenocarcinoma (TCGA, PanCancer Atlas)	TCGA-AZ-4315-01	Colorectal Cancer	Colon Adenocarcinoma	R1940Q	OncoKB: NA;CIViC: NA;MyCancerGenome: not present;CancerHotspot: no;3DHotspot: no	SIFT: impact: tolerated, score: 0.34;Polyphen-2: impact: benign, score: 0.005	Missense_Mutation	SNP	Diploid	2	.	.	.	1	144864276	144864276	C	T	1:g.144864276C>T	ENST00000369354.3:c.5819G>A	0.14		16	99		204	6313	36/44					61			COAD			1	Male	Matched	211.367					MSKCC		Colon Adenocarcinoma
Colorectal Adenocarcinoma (TCGA, PanCancer Atlas)	TCGA-AA-3977-01	Colorectal Cancer	Colon Adenocarcinoma	K732R	OncoKB: NA;CIViC: NA;MyCancerGenome: not present;CancerHotspot: no;3DHotspot: no	SIFT: impact: tolerated, score: 0.39;Polyphen-2: impact: benign, score: 0.007	Missense_Mutation	SNP	Diploid	1	.	.	.	1	144911914	144911914	T	C	1:g.144911914T>C	ENST00000369354.3:c.2195A>G	0.14		30	180		321	3444	16/44					65			COAD			1	Male	Matched	115.3					International Genomics Consortium		Colon Adenocarcinoma
Colorectal Adenocarcinoma (TCGA, PanCancer Atlas)	TCGA-AA-3715-01	Colorectal Cancer	Colon Adenocarcinoma	L1544F	OncoKB: NA;CIViC: NA;MyCancerGenome: not present;CancerHotspot: no;3DHotspot: no	SIFT: impact: tolerated, score: 0.06;Polyphen-2: impact: probably_damaging, score: 0.989	Missense_Mutation	SNP	Diploid	1	.	.	.	1	144877057	144877057	G	A	1:g.144877057G>A	ENST00000369354.3:c.4630C>T	0.12		8	58		85	2119	28/44					77			COAD			1	Male	Matched	70.8333					Indivumed		Colon Adenocarcinoma
Colorectal Adenocarcinoma (TCGA, PanCancer Atlas)	TCGA-AA-3821-01	Colorectal Cancer	Mucinous Adenocarcinoma of the Colon and Rectum	D1622V	OncoKB: NA;CIViC: NA;MyCancerGenome: not present;CancerHotspot: no;3DHotspot: no	SIFT: impact: deleterious, score: 0;Polyphen-2: impact: probably_damaging, score: 0.976	Missense_Mutation	SNP	Diploid	1	.	.	.	1	144874743	144874743	T	A	1:g.144874743T>A	ENST00000369354.3:c.4865A>T	0.19		100	428		223	791	30/44					81			MACR			1	Female	Matched	26.5					Indivumed		Colon Adenocarcinoma, Mucinous Type
Colorectal Adenocarcinoma (TCGA, PanCancer Atlas)	TCGA-AA-3845-01	Colorectal Cancer	Colon Adenocarcinoma	G2148C	OncoKB: NA;CIViC: NA;MyCancerGenome: not present;CancerHotspot: no;3DHotspot: no	SIFT: impact: deleterious, score: 0.03;Polyphen-2: impact: benign, score: 0.421	Missense_Mutation	SNP	Diploid	1	.	.	.	1	144857612	144857612	C	A	1:g.144857612C>A	ENST00000369354.3:c.6442G>T	0.14		131	803		335	908	39/44					86			COAD			1	Female	Matched	30.4					Indivumed		Colon Adenocarcinoma
Colorectal Adenocarcinoma (TCGA, PanCancer Atlas)	TCGA-AA-3866-01	Colorectal Cancer	Colon Adenocarcinoma	S1377R	OncoKB: NA;CIViC: NA;MyCancerGenome: not present;CancerHotspot: no;3DHotspot: no	SIFT: impact: tolerated, score: 1;Polyphen-2: impact: benign, score: 0.031	Missense_Mutation	SNP	ShallowDel	1	.	.	.	1	144879319	144879319	G	T	1:g.144879319G>T	ENST00000369354.3:c.4131C>A	0.38		81	135		142	100	27/44					78			COAD			1	Female	Matched	3.4					Indivumed		Colon Adenocarcinoma
Colorectal Adenocarcinoma (TCGA, PanCancer Atlas)	TCGA-AA-3864-01	Colorectal Cancer	Colon Adenocarcinoma	G4E	OncoKB: NA;CIViC: NA;MyCancerGenome: not present;CancerHotspot: no;3DHotspot: no	SIFT: NA;Polyphen-2: NA	Missense_Mutation	SNP	Diploid	1	.	.	.	1	144994721	144994721	C	T	1:g.144994721C>T	ENST00000369354.3:c.11G>A	0.09	0.0031	27	259	1	322	2440	1944-01-01					71			COAD			1	Male	Matched	81.7667					Indivumed		Colon Adenocarcinoma
Colorectal Adenocarcinoma (TCGA, PanCancer Atlas)	TCGA-AG-A002-01	Colorectal Cancer	Rectal Adenocarcinoma	A36V	OncoKB: NA;CIViC: NA;MyCancerGenome: not present;CancerHotspot: no;3DHotspot: no	SIFT: impact: deleterious_low_confidence, score: 0.02;Polyphen-2: impact: benign, score: 0.174	Missense_Mutation	SNP	Diploid		.	.	.	1	145075756	145075756	G	A	1:g.145075756G>A		0.22		8	29		47	11411	2022-01-02					35			READ			1	Male	Matched	382.633					Indivumed		Rectal Adenocarcinoma
Colorectal Adenocarcinoma (TCGA, PanCancer Atlas)	TCGA-CM-5861-01	Colorectal Cancer	Colon Adenocarcinoma	R1226H	OncoKB: NA;CIViC: NA;MyCancerGenome: not present;CancerHotspot: no;3DHotspot: no	SIFT: impact: tolerated, score: 0.14;Polyphen-2: impact: benign, score: 0.003	Missense_Mutation	SNP	Gain	3	.	.	.	1	144881519	144881519	C	T	1:g.144881519C>T	ENST00000369354.3:c.3677G>A	0.12		57	429		420	1362	25/44					63			COAD			1	Female	Matched	45.7667					Greater Poland Cancer Center		Colon Adenocarcinoma
Colorectal Adenocarcinoma (TCGA, PanCancer Atlas)	TCGA-AA-A00N-01	Colorectal Cancer	Mucinous Adenocarcinoma of the Colon and Rectum	R107Q	OncoKB: NA;CIViC: NA;MyCancerGenome: not present;CancerHotspot: no;3DHotspot: no	SIFT: impact: tolerated_low_confidence, score: 0.28;Polyphen-2: impact: benign, score: 0	Missense_Mutation	SNP	Diploid		.	.	.	1	145074974	145074974	C	T	1:g.145074974C>T		0.09		29	289		469	4875	2022-02-02					75			MACR			1	Male	Matched	163.3					UNC		Colon Adenocarcinoma, Mucinous Type
Colorectal Adenocarcinoma (TCGA, PanCancer Atlas)	TCGA-AA-A00N-01	Colorectal Cancer	Mucinous Adenocarcinoma of the Colon and Rectum	D1776N	OncoKB: NA;CIViC: NA;MyCancerGenome: not present;CancerHotspot: no;3DHotspot: no	SIFT: impact: tolerated, score: 0.5;Polyphen-2: impact: benign, score: 0	Missense_Mutation	SNP	Diploid	2	.	.	.	1	144868113	144868113	C	T	1:g.144868113C>T	ENST00000369354.3:c.5326G>A	0.07		16	224		97	4875	33/44					75			MACR			1	Male	Matched	163.3					UNC		Colon Adenocarcinoma, Mucinous Type
Colorectal Adenocarcinoma (TCGA, PanCancer Atlas)	TCGA-AA-3984-01	Colorectal Cancer	Colon Adenocarcinoma	R32C	OncoKB: NA;CIViC: NA;MyCancerGenome: not present;CancerHotspot: no;3DHotspot: no	SIFT: impact: deleterious, score: 0;Polyphen-2: impact: probably_damaging, score: 0.993	Missense_Mutation	SNP	Diploid	2	.	.	.	1	144994638	144994638	G	A	1:g.144994638G>A	ENST00000369354.3:c.94C>T	0.06		20	304		399	5113	1944-01-01					61			COAD			1	Female	Matched	171.4					International Genomics Consortium		Colon Adenocarcinoma
Colorectal Adenocarcinoma (TCGA, PanCancer Atlas)	TCGA-AG-A002-01	Colorectal Cancer	Rectal Adenocarcinoma	E1147K	OncoKB: NA;CIViC: NA;MyCancerGenome: not present;CancerHotspot: no;3DHotspot: no	SIFT: NA;Polyphen-2: NA	Missense_Mutation	SNP	Diploid	1	.	.	.	1	144882580	144882580	C	T	1:g.144882580C>T	ENST00000369354.3:c.3439G>A	0.21		48	176		306	11411	24/44					35			READ			1	Male	Matched	382.633					Indivumed		Rectal Adenocarcinoma
Colorectal Adenocarcinoma (TCGA, PanCancer Atlas)	TCGA-AA-A00N-01	Colorectal Cancer	Mucinous Adenocarcinoma of the Colon and Rectum	E1147K	OncoKB: NA;CIViC: NA;MyCancerGenome: not present;CancerHotspot: no;3DHotspot: no	SIFT: NA;Polyphen-2: NA	Missense_Mutation	SNP	Diploid	1	.	.	.	1	144882580	144882580	C	T	1:g.144882580C>T	ENST00000369354.3:c.3439G>A	0.07	0.0093	27	381	1	106	4875	24/44					75			MACR			1	Male	Matched	163.3					UNC		Colon Adenocarcinoma, Mucinous Type
Colorectal Adenocarcinoma (TCGA, PanCancer Atlas)	TCGA-AG-A002-01	Colorectal Cancer	Rectal Adenocarcinoma	R634Q	OncoKB: NA;CIViC: NA;MyCancerGenome: not present;CancerHotspot: no;3DHotspot: no	SIFT: impact: deleterious, score: 0.01;Polyphen-2: impact: possibly_damaging, score: 0.903	Missense_Mutation	SNP	Diploid	3	.	.	.	1	144915524	144915524	C	T	1:g.144915524C>T	ENST00000369354.3:c.1901G>A	0.38		147	242		388	11411	14/44					35			READ			1	Male	Matched	382.633					Indivumed		Rectal Adenocarcinoma
Colorectal Adenocarcinoma (TCGA, PanCancer Atlas)	TCGA-AA-A00N-01	Colorectal Cancer	Mucinous Adenocarcinoma of the Colon and Rectum	R634Q	OncoKB: NA;CIViC: NA;MyCancerGenome: not present;CancerHotspot: no;3DHotspot: no	SIFT: impact: deleterious, score: 0.01;Polyphen-2: impact: possibly_damaging, score: 0.903	Missense_Mutation	SNP	Diploid	3	.	.	.	1	144915524	144915524	C	T	1:g.144915524C>T	ENST00000369354.3:c.1901G>A	0.07		17	221		178	4875	14/44					75			MACR			1	Male	Matched	163.3					UNC		Colon Adenocarcinoma, Mucinous Type
Colorectal Adenocarcinoma (TCGA, PanCancer Atlas)	TCGA-AZ-4315-01	Colorectal Cancer	Colon Adenocarcinoma	R634Q	OncoKB: NA;CIViC: NA;MyCancerGenome: not present;CancerHotspot: no;3DHotspot: no	SIFT: impact: deleterious, score: 0.01;Polyphen-2: impact: possibly_damaging, score: 0.903	Missense_Mutation	SNP	Diploid	3	.	.	.	1	144915524	144915524	C	T	1:g.144915524C>T	ENST00000369354.3:c.1901G>A	0.1	0.0021	15	133	1	478	6313	14/44					61			COAD			1	Male	Matched	211.367					MSKCC		Colon Adenocarcinoma
Colorectal Adenocarcinoma (TCGA, PanCancer Atlas)	TCGA-AA-A010-01	Colorectal Cancer	Colon Adenocarcinoma	E1152*	OncoKB: NA;CIViC: NA;MyCancerGenome: not present;CancerHotspot: no;3DHotspot: no	SIFT: NA;Polyphen-2: NA	Nonsense_Mutation	SNP	Diploid		.	.	.	1	144882565	144882565	C	A	1:g.144882565C>A	ENST00000369354.3:c.3454G>T	0.17		32	161		115	7491	24/44					46			COAD			1	Female	Matched	250.7					University of Pittsburgh		Colon Adenocarcinoma
Colorectal Adenocarcinoma (TCGA, PanCancer Atlas)	TCGA-AA-A010-01	Colorectal Cancer	Colon Adenocarcinoma	R510H	OncoKB: NA;CIViC: NA;MyCancerGenome: not present;CancerHotspot: no;3DHotspot: no	SIFT: impact: tolerated, score: 0.82;Polyphen-2: impact: benign, score: 0.017	Missense_Mutation	SNP	Diploid	4	.	.	.	1	144917575	144917575	C	T	1:g.144917575C>T	ENST00000369354.3:c.1529G>A	0.24		35	109		53	7491	1944-12-01					46			COAD			1	Female	Matched	250.7					University of Pittsburgh		Colon Adenocarcinoma
Colorectal Adenocarcinoma (TCGA, PanCancer Atlas)	TCGA-AA-A010-01	Colorectal Cancer	Colon Adenocarcinoma	Q3H	OncoKB: NA;CIViC: NA;MyCancerGenome: not present;CancerHotspot: no;3DHotspot: no	SIFT: impact: deleterious_low_confidence, score: 0.01;Polyphen-2: impact: possibly_damaging, score: 0.653	Missense_Mutation	SNP	Diploid		.	.	.	1	145039601	145039601	C	A	1:g.145039601C>A		0.12		38	270		68	7491	1946-01-01					46			COAD			1	Female	Matched	250.7					University of Pittsburgh		Colon Adenocarcinoma
Colorectal Adenocarcinoma (TCGA, PanCancer Atlas)	TCGA-CA-6718-01	Colorectal Cancer	Colon Adenocarcinoma	H2231N	OncoKB: NA;CIViC: NA;MyCancerGenome: not present;CancerHotspot: no;3DHotspot: no	SIFT: impact: tolerated, score: 0.12;Polyphen-2: impact: benign, score: 0.015	Missense_Mutation	SNP	Diploid	1	.	.	.	1	144855862	144855862	G	T	1:g.144855862G>T	ENST00000369354.3:c.6691C>A	0.25		7	21		20	3205	41/44					46			COAD			1	Male	Matched	107.067					MSKCC		Colon Adenocarcinoma
Colorectal Adenocarcinoma (TCGA, PanCancer Atlas)	TCGA-CM-6674-01	Colorectal Cancer	Colon Adenocarcinoma	R1217H	OncoKB: NA;CIViC: NA;MyCancerGenome: not present;CancerHotspot: no;3DHotspot: no	SIFT: impact: tolerated, score: 0.14;Polyphen-2: impact: probably_damaging, score: 0.938	Missense_Mutation	SNP	Diploid	1	.	.	.	1	144881546	144881546	C	T	1:g.144881546C>T	ENST00000369354.3:c.3650G>A	0.12		29	207		233	837	25/44					39			COAD			1	Male	Matched	28.1333					University Of Michigan		Colon Adenocarcinoma
Colorectal Adenocarcinoma (TCGA, PanCancer Atlas)	TCGA-D5-7000-01	Colorectal Cancer	Mucinous Adenocarcinoma of the Colon and Rectum	C708Y	OncoKB: NA;CIViC: NA;MyCancerGenome: not present;CancerHotspot: no;3DHotspot: no	SIFT: impact: tolerated, score: 1;Polyphen-2: impact: benign, score: 0.012	Missense_Mutation	SNP	Diploid	1	.	.	.	1	144912152	144912152	C	T	1:g.144912152C>T	ENST00000369354.3:c.2123G>A	0.21		23	84		87	103	15/44					79			MACR			1	Female	Matched	3.4					Greater Poland Cancer Center		Colon Adenocarcinoma, Mucinous Type
Colorectal Adenocarcinoma (TCGA, PanCancer Atlas)	TCGA-F4-6703-01	Colorectal Cancer	Colon Adenocarcinoma	R2291*	OncoKB: NA;CIViC: NA;MyCancerGenome: not present;CancerHotspot: no;3DHotspot: no	SIFT: NA;Polyphen-2: NA	Nonsense_Mutation	SNP	Diploid		.	.	.	1	144854599	144854599	G	A	1:g.144854599G>A	ENST00000369354.3:c.6871C>T	0.05		10	183		108	530	42/44					64			COAD			1	Male	Matched	17.8333					Asterand		Colon Adenocarcinoma
Colorectal Adenocarcinoma (TCGA, PanCancer Atlas)	TCGA-G4-6320-01	Colorectal Cancer	Colon Adenocarcinoma	L2085I	OncoKB: NA;CIViC: NA;MyCancerGenome: not present;CancerHotspot: no;3DHotspot: no	SIFT: impact: deleterious, score: 0.03;Polyphen-2: impact: benign, score: 0.015	Missense_Mutation	SNP	Diploid	1	.	.	.	1	144859831	144859831	G	T	1:g.144859831G>T	ENST00000369354.3:c.6253C>A	0.09	0.0032	23	221	1	315	1014	38/44					73			COAD			1	Male	Matched	65.7					Roswell Park		Colon Adenocarcinoma
Colorectal Adenocarcinoma (TCGA, PanCancer Atlas)	TCGA-G4-6320-01	Colorectal Cancer	Colon Adenocarcinoma	R927C	OncoKB: NA;CIViC: NA;MyCancerGenome: not present;CancerHotspot: no;3DHotspot: no	SIFT: impact: tolerated, score: 0.22;Polyphen-2: impact: benign, score: 0.267	Missense_Mutation	SNP	Diploid	2	.	.	.	1	144903113	144903113	G	A	1:g.144903113G>A	ENST00000369354.3:c.2779C>T	0.17		18	87		93	1014	21/44					73			COAD			1	Male	Matched	65.7					Roswell Park		Colon Adenocarcinoma
Colorectal Adenocarcinoma (TCGA, PanCancer Atlas)	TCGA-G4-6628-01	Colorectal Cancer	Colon Adenocarcinoma	A72T	OncoKB: NA;CIViC: NA;MyCancerGenome: not present;CancerHotspot: no;3DHotspot: no	SIFT: impact: deleterious_low_confidence, score: 0.01;Polyphen-2: impact: benign, score: 0.424	Missense_Mutation	SNP	Diploid		.	.	.	1	145075649	145075649	C	T	1:g.145075649C>T		0.09		4	43		29	1875	2022-01-02					78			COAD			1	Male	Matched	62.8667					Roswell Park		Colon Adenocarcinoma
Colorectal Adenocarcinoma (TCGA, PanCancer Atlas)	TCGA-EF-5830-01	Colorectal Cancer	Rectal Adenocarcinoma	R32H	OncoKB: NA;CIViC: NA;MyCancerGenome: not present;CancerHotspot: no;3DHotspot: no	SIFT: impact: deleterious, score: 0;Polyphen-2: impact: probably_damaging, score: 0.985	Missense_Mutation	SNP	ShallowDel	2	.	.	.	1	144994637	144994637	C	T	1:g.144994637C>T	ENST00000369354.3:c.95G>A	0.08	0.0031	20	219	1	320	65	1944-01-01					54			READ			1	Male	Matched	2.23333					Indivumed		Rectal Adenocarcinoma
Colorectal Adenocarcinoma (TCGA, PanCancer Atlas)	TCGA-EI-6917-01	Colorectal Cancer	Rectal Adenocarcinoma	R901Q	OncoKB: NA;CIViC: NA;MyCancerGenome: not present;CancerHotspot: no;3DHotspot: no	SIFT: impact: tolerated, score: 0.87;Polyphen-2: impact: benign, score: 0.015	Missense_Mutation	SNP	Diploid	1	.	.	.	1	144903190	144903190	C	T	1:g.144903190C>T	ENST00000369354.3:c.2702G>A	0.29		10	25		39	4938	21/44					33			READ			1	Male	Matched	165.567					Indivumed		Rectal Adenocarcinoma
Colorectal Adenocarcinoma (TCGA, PanCancer Atlas)	TCGA-F5-6814-01	Colorectal Cancer	Rectal Adenocarcinoma	R901Q	OncoKB: NA;CIViC: NA;MyCancerGenome: not present;CancerHotspot: no;3DHotspot: no	SIFT: impact: tolerated, score: 0.87;Polyphen-2: impact: benign, score: 0.015	Missense_Mutation	SNP	Diploid	1	.	.	.	1	144903190	144903190	C	T	1:g.144903190C>T	ENST00000369354.3:c.2702G>A	0.6		12	8		44	9459	21/44					57			READ			1	Male	Matched	316.767					Indivumed		Rectal Adenocarcinoma
Colorectal Adenocarcinoma (TCGA, PanCancer Atlas)	TCGA-EI-6917-01	Colorectal Cancer	Rectal Adenocarcinoma	E18D	OncoKB: NA;CIViC: NA;MyCancerGenome: not present;CancerHotspot: no;3DHotspot: no	SIFT: impact: deleterious, score: 0;Polyphen-2: impact: probably_damaging, score: 0.996	Missense_Mutation	SNP	Diploid	1	.	.	.	1	144994678	144994678	C	A	1:g.144994678C>A	ENST00000369354.3:c.54G>T	0.09		10	105		146	4938	1944-01-01					33			READ			1	Male	Matched	165.567					Indivumed		Rectal Adenocarcinoma
Colorectal Adenocarcinoma (TCGA, PanCancer Atlas)	TCGA-F5-6814-01	Colorectal Cancer	Rectal Adenocarcinoma	A2303T	OncoKB: NA;CIViC: NA;MyCancerGenome: not present;CancerHotspot: no;3DHotspot: no	SIFT: impact: tolerated, score: 1;Polyphen-2: impact: benign, score: 0	Missense_Mutation	SNP	Diploid		.	.	.	1	144854563	144854563	C	T	1:g.144854563C>T	ENST00000369354.3:c.6907G>A	0.09		11	108		194	9459	42/44					57			READ			1	Male	Matched	316.767					Indivumed		Rectal Adenocarcinoma
Colorectal Adenocarcinoma (TCGA, PanCancer Atlas)	TCGA-A6-2686-01	Colorectal Cancer	Colon Adenocarcinoma	L649R	OncoKB: NA;CIViC: NA;MyCancerGenome: not present;CancerHotspot: no;3DHotspot: no	SIFT: impact: deleterious, score: 0;Polyphen-2: impact: probably_damaging, score: 0.999	Missense_Mutation	SNP	Diploid		.	.	.	1	144915479	144915479	A	C	1:g.144915479A>C	ENST00000369354.3:c.1946T>G	0.14		11	69		199	2138	14/44					81			COAD			1	Female	Matched	135.767					Indivumed		Colon Adenocarcinoma
Colorectal Adenocarcinoma (TCGA, PanCancer Atlas)	TCGA-A6-5665-01	Colorectal Cancer	Colon Adenocarcinoma	V841Lfs*4	OncoKB: NA;CIViC: NA;MyCancerGenome: not present;CancerHotspot: no;3DHotspot: no	SIFT: NA;Polyphen-2: NA	Frame_Shift_Del	DEL	Diploid	1	.	.	.	1	144906113	144906113	T	-	1:g.144906113del	ENST00000369354.3:c.2520del	0.28		80	202		339	1859	19/44					84			COAD			1	Female	Matched	117.767					Indivumed		Colon Adenocarcinoma
Colorectal Adenocarcinoma (TCGA, PanCancer Atlas)	TCGA-AA-3663-01	Colorectal Cancer	Colon Adenocarcinoma	S1777P	OncoKB: NA;CIViC: NA;MyCancerGenome: not present;CancerHotspot: no;3DHotspot: no	SIFT: impact: tolerated, score: 0.27;Polyphen-2: impact: probably_damaging, score: 0.974	Missense_Mutation	SNP	Diploid	1	.	.	.	1	144868110	144868110	A	G	1:g.144868110A>G	ENST00000369354.3:c.5329T>C	0.21		52	192		89	1934	33/44					42			COAD			1	Male	Matched	64.8667					Indivumed		Colon Adenocarcinoma
Colorectal Adenocarcinoma (TCGA, PanCancer Atlas)	TCGA-AA-3713-01	Colorectal Cancer	Colon Adenocarcinoma	A2018V	OncoKB: NA;CIViC: NA;MyCancerGenome: not present;CancerHotspot: no;3DHotspot: no	SIFT: impact: tolerated, score: 0.05;Polyphen-2: impact: benign, score: 0.003	Missense_Mutation	SNP	Diploid	1	.	.	.	1	144863350	144863350	G	A	1:g.144863350G>A	ENST00000369354.3:c.6053C>T	0.1		48	412		256	1018	37/44					68			COAD			1	Male	Matched	34					Indivumed		Colon Adenocarcinoma
Colorectal Adenocarcinoma (TCGA, PanCancer Atlas)	TCGA-AA-3845-01	Colorectal Cancer	Colon Adenocarcinoma	S2295N	OncoKB: NA;CIViC: NA;MyCancerGenome: not present;CancerHotspot: no;3DHotspot: no	SIFT: impact: tolerated, score: 0.26;Polyphen-2: impact: benign, score: 0	Missense_Mutation	SNP	Diploid		.	.	.	1	144854586	144854586	C	T	1:g.144854586C>T	ENST00000369354.3:c.6884G>A	0.13	0.0062	42	294	1	160	908	42/44					86			COAD			1	Female	Matched	30.4					Indivumed		Colon Adenocarcinoma
Colorectal Adenocarcinoma (TCGA, PanCancer Atlas)	TCGA-AA-3947-01	Colorectal Cancer	Mucinous Adenocarcinoma of the Colon and Rectum	L457I	OncoKB: NA;CIViC: NA;MyCancerGenome: not present;CancerHotspot: no;3DHotspot: no	SIFT: impact: deleterious, score: 0.02;Polyphen-2: impact: possibly_damaging, score: 0.689	Missense_Mutation	SNP	Diploid		.	.	.	1	144917917	144917917	G	T	1:g.144917917G>T	ENST00000369354.3:c.1369C>A	0.04		38	1002		1040	2291	1944-11-01					60			MACR			1	Female	Matched	76.8					Indivumed		Colon Adenocarcinoma, Mucinous Type
Colorectal Adenocarcinoma (TCGA, PanCancer Atlas)	TCGA-AA-3984-01	Colorectal Cancer	Colon Adenocarcinoma	C101W	OncoKB: NA;CIViC: NA;MyCancerGenome: not present;CancerHotspot: no;3DHotspot: no	SIFT: impact: deleterious_low_confidence, score: 0.01;Polyphen-2: impact: benign, score: 0.007	Missense_Mutation	SNP	Diploid		.	.	.	1	145074991	145074991	G	C	1:g.145074991G>C		0.09		18	185		256	5113	2022-02-02					61			COAD			1	Female	Matched	171.4					International Genomics Consortium		Colon Adenocarcinoma
Colorectal Adenocarcinoma (TCGA, PanCancer Atlas)	TCGA-AA-A010-01	Colorectal Cancer	Colon Adenocarcinoma	K1635N	OncoKB: NA;CIViC: NA;MyCancerGenome: not present;CancerHotspot: no;3DHotspot: no	SIFT: impact: tolerated, score: 0.11;Polyphen-2: impact: benign, score: 0.173	Missense_Mutation	SNP	Diploid		.	.	.	1	144874703	144874703	C	A	1:g.144874703C>A	ENST00000369354.3:c.4905G>T	0.18		44	194		105	7491	30/44					46			COAD			1	Female	Matched	250.7					University of Pittsburgh		Colon Adenocarcinoma
Colorectal Adenocarcinoma (TCGA, PanCancer Atlas)	TCGA-AA-A010-01	Colorectal Cancer	Colon Adenocarcinoma	K562Q	OncoKB: NA;CIViC: NA;MyCancerGenome: not present;CancerHotspot: no;3DHotspot: no	SIFT: impact: deleterious, score: 0.01;Polyphen-2: impact: possibly_damaging, score: 0.731	Missense_Mutation	SNP	Diploid		.	.	.	1	144916671	144916671	T	G	1:g.144916671T>G	ENST00000369354.3:c.1684A>C	0.19		74	320		134	7491	13/44					46			COAD			1	Female	Matched	250.7					University of Pittsburgh		Colon Adenocarcinoma
Colorectal Adenocarcinoma (TCGA, PanCancer Atlas)	TCGA-AA-A02R-01	Colorectal Cancer	Colon Adenocarcinoma	R1571K	OncoKB: NA;CIViC: NA;MyCancerGenome: not present;CancerHotspot: no;3DHotspot: no	SIFT: impact: tolerated, score: 1;Polyphen-2: impact: benign, score: 0.001	Missense_Mutation	SNP	Diploid		.	.	.	1	144874896	144874896	C	T	1:g.144874896C>T	ENST00000369354.3:c.4712G>A	0.15		11	61		53	1088	30/44					84			COAD			1	Female	Matched	36.3667					ILSBio		Colon Adenocarcinoma
Colorectal Adenocarcinoma (TCGA, PanCancer Atlas)	TCGA-AD-5900-01	Colorectal Cancer	Mucinous Adenocarcinoma of the Colon and Rectum	G2221D	OncoKB: NA;CIViC: NA;MyCancerGenome: not present;CancerHotspot: no;3DHotspot: no	SIFT: impact: tolerated, score: 0.08;Polyphen-2: impact: benign, score: 0.011	Missense_Mutation	SNP	Diploid	1	.	.	.	1	144856823	144856823	C	T	1:g.144856823C>T	ENST00000369354.3:c.6662G>A	0.11		14	109		118	1474	40/44					67			MACR			1	Male	Matched	49.2667					University of Pittsburgh		Colon Adenocarcinoma, Mucinous Type
Colorectal Adenocarcinoma (TCGA, PanCancer Atlas)	TCGA-AD-6895-01	Colorectal Cancer	Colon Adenocarcinoma	A2257T	OncoKB: NA;CIViC: NA;MyCancerGenome: not present;CancerHotspot: no;3DHotspot: no	SIFT: impact: tolerated, score: 0.06;Polyphen-2: impact: probably_damaging, score: 0.961	Missense_Mutation	SNP	Diploid	3	.	.	.	1	144855784	144855784	C	T	1:g.144855784C>T	ENST00000369354.3:c.6769G>A	0.14		10	62		132	1538	41/44					84			COAD			1	Male	Matched	51.5667					Harvard		Colon Adenocarcinoma
Colorectal Adenocarcinoma (TCGA, PanCancer Atlas)	TCGA-AZ-4315-01	Colorectal Cancer	Colon Adenocarcinoma	H1973Q	OncoKB: NA;CIViC: NA;MyCancerGenome: not present;CancerHotspot: no;3DHotspot: no	SIFT: impact: tolerated, score: 1;Polyphen-2: impact: benign, score: 0.001	Missense_Mutation	SNP	Diploid	1	.	.	.	1	144864176	144864176	A	C	1:g.144864176A>C	ENST00000369354.3:c.5919T>G	0.17		23	111		240	6313	36/44					61			COAD			1	Male	Matched	211.367					MSKCC		Colon Adenocarcinoma
Colorectal Adenocarcinoma (TCGA, PanCancer Atlas)	TCGA-AZ-5403-01	Colorectal Cancer	Colon Adenocarcinoma	E2218*	OncoKB: NA;CIViC: NA;MyCancerGenome: not present;CancerHotspot: no;3DHotspot: no	SIFT: NA;Polyphen-2: NA	Nonsense_Mutation	SNP	Diploid	1	.	.	.	1	144856833	144856833	C	A	1:g.144856833C>A	ENST00000369354.3:c.6652G>T	0.11		13	110		153	76	40/44					43			COAD			1	Male	Matched	2.56667					MSKCC		Colon Adenocarcinoma
Colorectal Adenocarcinoma (TCGA, PanCancer Atlas)	TCGA-AZ-6598-01	Colorectal Cancer	Colon Adenocarcinoma	M1?	OncoKB: NA;CIViC: NA;MyCancerGenome: not present;CancerHotspot: no;3DHotspot: no	SIFT: NA;Polyphen-2: NA	Translation_Start_Site	SNP	Diploid	1	.	.	.	1	144994731	144994731	T	C	1:g.144994731T>C	ENST00000369354.3:c.1A>G	0.1		37	345		201	2308	1944-01-01					77			COAD			1	Female	Matched	77.8333					MSKCC		Colon Adenocarcinoma
Colorectal Adenocarcinoma (TCGA, PanCancer Atlas)	TCGA-CA-6718-01	Colorectal Cancer	Colon Adenocarcinoma	X2334_splice	OncoKB: NA;CIViC: NA;MyCancerGenome: not present;CancerHotspot: no;3DHotspot: no	SIFT: NA;Polyphen-2: NA	Splice_Region	SNP	Diploid		.	.	.	1	144852497	144852497	C	A	1:g.144852497C>A	ENST00000369354.3:c.7002G>T	0.18		4	18		24	3205	44/44					46			COAD			1	Male	Matched	107.067					MSKCC		Colon Adenocarcinoma
Colorectal Adenocarcinoma (TCGA, PanCancer Atlas)	TCGA-CM-6162-01	Colorectal Cancer	Mucinous Adenocarcinoma of the Colon and Rectum	Y28H	OncoKB: NA;CIViC: NA;MyCancerGenome: not present;CancerHotspot: no;3DHotspot: no	SIFT: impact: tolerated_low_confidence, score: 1;Polyphen-2: impact: benign, score: 0	Missense_Mutation	SNP	Diploid		.	.	.	1	145075781	145075781	A	G	1:g.145075781A>G		0.1		10	94		165	1001	2022-01-02					48			MACR			1	Female	Matched	33.6333					MSKCC		Colon Adenocarcinoma, Mucinous Type
Colorectal Adenocarcinoma (TCGA, PanCancer Atlas)	TCGA-D5-6928-01	Colorectal Cancer	Mucinous Adenocarcinoma of the Colon and Rectum	T730N	OncoKB: NA;CIViC: NA;MyCancerGenome: not present;CancerHotspot: no;3DHotspot: no	SIFT: impact: tolerated, score: 0.35;Polyphen-2: impact: possibly_damaging, score: 0.548	Missense_Mutation	SNP	Diploid	1	.	.	.	1	144911920	144911920	G	T	1:g.144911920G>T	ENST00000369354.3:c.2189C>A	0.1		14	131		150	1604	16/44					80			MACR			1	Male	Matched	53.8333					University Of Michigan		Colon Adenocarcinoma, Mucinous Type
Colorectal Adenocarcinoma (TCGA, PanCancer Atlas)	TCGA-F4-6460-01	Colorectal Cancer	Colon Adenocarcinoma	R1394*	OncoKB: NA;CIViC: NA;MyCancerGenome: not present;CancerHotspot: no;3DHotspot: no	SIFT: NA;Polyphen-2: NA	Nonsense_Mutation	SNP	ShallowDel	1	.	.	.	1	144879270	144879270	T	A	1:g.144879270T>A	ENST00000369354.3:c.4180A>T	0.28		29	75		191	127	27/44					51			COAD			1	Female	Matched	4.3					Asterand		Colon Adenocarcinoma
Colorectal Adenocarcinoma (TCGA, PanCancer Atlas)	TCGA-F4-6460-01	Colorectal Cancer	Colon Adenocarcinoma	E1393G	OncoKB: NA;CIViC: NA;MyCancerGenome: not present;CancerHotspot: no;3DHotspot: no	SIFT: impact: deleterious, score: 0;Polyphen-2: impact: probably_damaging, score: 0.998	Missense_Mutation	SNP	ShallowDel	1	.	.	.	1	144879272	144879272	T	C	1:g.144879272T>C	ENST00000369354.3:c.4178A>G	0.28		31	79		192	127	27/44					51			COAD			1	Female	Matched	4.3					Asterand		Colon Adenocarcinoma
Colorectal Adenocarcinoma (TCGA, PanCancer Atlas)	TCGA-G4-6299-01	Colorectal Cancer	Colon Adenocarcinoma	E30*	OncoKB: NA;CIViC: NA;MyCancerGenome: not present;CancerHotspot: no;3DHotspot: no	SIFT: NA;Polyphen-2: NA	Nonsense_Mutation	SNP	Gain		.	.	.	1	144994644	144994644	C	A	1:g.144994644C>A	ENST00000369354.3:c.88G>T	0.08		27	311		283	160	1944-01-01					69			COAD			1	Male	Matched	5.33333					Roswell Park		Colon Adenocarcinoma
Colorectal Adenocarcinoma (TCGA, PanCancer Atlas)	TCGA-NH-A5IV-01	Colorectal Cancer	Colon Adenocarcinoma	P2268S	OncoKB: NA;CIViC: NA;MyCancerGenome: not present;CancerHotspot: no;3DHotspot: no	SIFT: impact: tolerated, score: 0.4;Polyphen-2: impact: benign, score: 0	Missense_Mutation	SNP	Diploid		.	.	.	1	144855751	144855751	G	A	1:g.144855751G>A	ENST00000369354.3:c.6802C>T	0.16		13	70		83	2380	41/44					90			COAD			1	Female	Matched	79.8333					Candler		Colon Adenocarcinoma
Colorectal Adenocarcinoma (TCGA, PanCancer Atlas)	TCGA-AG-3887-01	Colorectal Cancer	Rectal Adenocarcinoma	D1437Gfs*27	OncoKB: NA;CIViC: NA;MyCancerGenome: not present;CancerHotspot: no;3DHotspot: no	SIFT: NA;Polyphen-2: NA	Frame_Shift_Ins	INS	Diploid		.	.	.	1	144879142	144879143	-	T	1:g.144879142_144879143insT	ENST00000369354.3:c.4307dup	0.18		49	219		244	66	27/44					68			READ			1	Male	Matched	2.23333					Christiana Healthcare		Rectal Adenocarcinoma, Mucinous Type
Colorectal Adenocarcinoma (TCGA, PanCancer Atlas)	TCGA-AG-A002-01	Colorectal Cancer	Rectal Adenocarcinoma	S2235I	OncoKB: NA;CIViC: NA;MyCancerGenome: not present;CancerHotspot: no;3DHotspot: no	SIFT: impact: deleterious, score: 0.01;Polyphen-2: impact: possibly_damaging, score: 0.735	Missense_Mutation	SNP	Diploid		.	.	.	1	144855849	144855849	C	A	1:g.144855849C>A	ENST00000369354.3:c.6704G>T	0.26		18	51		90	11411	41/44					35			READ			1	Male	Matched	382.633					Indivumed		Rectal Adenocarcinoma
Colorectal Adenocarcinoma (TCGA, PanCancer Atlas)	TCGA-DT-5265-01	Colorectal Cancer	Rectal Adenocarcinoma	S1051I	OncoKB: NA;CIViC: NA;MyCancerGenome: not present;CancerHotspot: no;3DHotspot: no	SIFT: impact: tolerated, score: 0.07;Polyphen-2: impact: benign, score: 0.027	Missense_Mutation	SNP	Diploid	1	.	.	.	1	144882867	144882867	C	A	1:g.144882867C>A	ENST00000369354.3:c.3152G>T	0.14		22	138		260	81	24/44					51			READ			1	Male	Matched	2.76667					Indivumed		Rectal Adenocarcinoma, Mucinous Type
Colorectal Adenocarcinoma (TCGA, PanCancer Atlas)	TCGA-EI-6507-01	Colorectal Cancer	Rectal Adenocarcinoma	Q1273H	OncoKB: NA;CIViC: NA;MyCancerGenome: not present;CancerHotspot: no;3DHotspot: no	SIFT: impact: deleterious, score: 0;Polyphen-2: impact: probably_damaging, score: 0.943	Missense_Mutation	SNP	Diploid	1	.	.	.	1	144880809	144880809	C	A	1:g.144880809C>A	ENST00000369354.3:c.3819G>T	0.31		30	67		81	923	26/44					60			READ			1	Male	Matched	31.0333					Indivumed		Rectal Adenocarcinoma
Colorectal Adenocarcinoma (TCGA, PanCancer Atlas)	TCGA-EI-6917-01	Colorectal Cancer	Rectal Adenocarcinoma	R872W	OncoKB: NA;CIViC: NA;MyCancerGenome: not present;CancerHotspot: no;3DHotspot: no	SIFT: impact: deleterious, score: 0;Polyphen-2: impact: probably_damaging, score: 0.989	Missense_Mutation	SNP	Diploid	1	.	.	.	1	144904698	144904698	G	A	1:g.144904698G>A	ENST00000369354.3:c.2614C>T	0.24		40	127		192	4938	20/44					33			READ			1	Male	Matched	165.567					Indivumed		Rectal Adenocarcinoma
Colorectal Adenocarcinoma (TCGA, Nature 2012)	TCGA-AA-A00J-01	Colorectal Adenocarcinoma	Colorectal Adenocarcinoma	R524H	OncoKB: NA;CIViC: NA;MyCancerGenome: not present;CancerHotspot: no;3DHotspot: no	SIFT: impact: tolerated, score: 0.09;Polyphen-2: impact: benign, score: 0.148	Missense_Mutation	SNP	Diploid	5	Somatic	Valid	hgsc.bcm.edu	1	144917533	144917533	C	T	1:g.144917533C>T	ENST00000369354.3:c.1571G>A							803	1944-12-01							MSI-H	COADREAD			1	Male	Matched	29.3
Colorectal Adenocarcinoma (TCGA, Nature 2012)	TCGA-AA-3864-01	Colorectal Adenocarcinoma	Colon Adenocarcinoma	R1199H	OncoKB: NA;CIViC: NA;MyCancerGenome: not present;CancerHotspot: no;3DHotspot: no	SIFT: impact: tolerated, score: 0.27;Polyphen-2: impact: benign, score: 0	Missense_Mutation	SNP	Diploid	2	Somatic	Valid	broad.mit.edu	1	144881600	144881600	C	T	1:g.144881600C>T	ENST00000369354.3:c.3596G>A							1938	25/44							MSI-H	COAD			1	Male	Matched	64.9333
Colorectal Adenocarcinoma (TCGA, Nature 2012)	TCGA-AA-3977-01	Colorectal Adenocarcinoma	Colon Adenocarcinoma	K732R	OncoKB: NA;CIViC: NA;MyCancerGenome: not present;CancerHotspot: no;3DHotspot: no	SIFT: impact: tolerated, score: 0.39;Polyphen-2: impact: benign, score: 0.007	Missense_Mutation	SNP	Diploid	1	Somatic	Valid	broad.mit.edu	1	144911914	144911914	T	C	1:g.144911914T>C	ENST00000369354.3:c.2195A>G							2914	16/44							MSS	COAD			1	Male	Matched	97.9
Colorectal Adenocarcinoma (TCGA, Nature 2012)	TCGA-AA-3715-01	Colorectal Adenocarcinoma	Colon Adenocarcinoma	L1544F	OncoKB: NA;CIViC: NA;MyCancerGenome: not present;CancerHotspot: no;3DHotspot: no	SIFT: impact: tolerated, score: 0.06;Polyphen-2: impact: probably_damaging, score: 0.989	Missense_Mutation	SNP	Diploid	1	Somatic	Valid	broad.mit.edu	1	144877057	144877057	G	A	1:g.144877057G>A	ENST00000369354.3:c.4630C>T							1481	28/44							MSI-H	COAD			1	Male	Matched	50.0667
Colorectal Adenocarcinoma (TCGA, Nature 2012)	TCGA-AA-3821-01	Colorectal Adenocarcinoma	Colorectal Adenocarcinoma	D1622V	OncoKB: NA;CIViC: NA;MyCancerGenome: not present;CancerHotspot: no;3DHotspot: no	SIFT: impact: deleterious, score: 0;Polyphen-2: impact: probably_damaging, score: 0.976	Missense_Mutation	SNP	Diploid	1	Somatic	NA	broad.mit.edu	1	144874743	144874743	T	A	1:g.144874743T>A	ENST00000369354.3:c.4865A>T							633	30/44							MSI-H	COADREAD			1	Female	Matched	21.1333
Colorectal Adenocarcinoma (TCGA, Nature 2012)	TCGA-AA-3845-01	Colorectal Adenocarcinoma	Colorectal Adenocarcinoma	G2148C	OncoKB: NA;CIViC: NA;MyCancerGenome: not present;CancerHotspot: no;3DHotspot: no	SIFT: impact: deleterious, score: 0.03;Polyphen-2: impact: benign, score: 0.421	Missense_Mutation	SNP	Diploid	1	Somatic	Valid	broad.mit.edu	1	144857612	144857612	C	A	1:g.144857612C>A	ENST00000369354.3:c.6442G>T							662	39/44							MSI-H	COADREAD			1	Female	Matched	22.3
Colorectal Adenocarcinoma (TCGA, Nature 2012)	TCGA-AA-3866-01	Colorectal Adenocarcinoma	Colon Adenocarcinoma	S1377R	OncoKB: NA;CIViC: NA;MyCancerGenome: not present;CancerHotspot: no;3DHotspot: no	SIFT: impact: tolerated, score: 1;Polyphen-2: impact: benign, score: 0.031	Missense_Mutation	SNP	Diploid	1	Somatic	NA	broad.mit.edu	1	144879319	144879319	G	T	1:g.144879319G>T	ENST00000369354.3:c.4131C>A							90	27/44							MSI-L	COAD			1	Female	Matched	3.13333
Colorectal Adenocarcinoma (TCGA, Nature 2012)	TCGA-AA-3864-01	Colorectal Adenocarcinoma	Colon Adenocarcinoma	G4E	OncoKB: NA;CIViC: NA;MyCancerGenome: not present;CancerHotspot: no;3DHotspot: no	SIFT: NA;Polyphen-2: NA	Missense_Mutation	SNP	Diploid	1	Somatic	Valid	broad.mit.edu	1	144994721	144994721	C	T	1:g.144994721C>T	ENST00000369354.3:c.11G>A							1938	1944-01-01							MSI-H	COAD			1	Male	Matched	64.9333
Colorectal Adenocarcinoma (TCGA, Nature 2012)	TCGA-AG-A002-01	Colorectal Adenocarcinoma	Rectal Adenocarcinoma	A36V	OncoKB: NA;CIViC: NA;MyCancerGenome: not present;CancerHotspot: no;3DHotspot: no	SIFT: impact: deleterious_low_confidence, score: 0.02;Polyphen-2: impact: benign, score: 0.174	Missense_Mutation	SNP	Diploid		Somatic	Valid	broad.mit.edu	1	145075756	145075756	G	A	1:g.145075756G>A								9901	2022-01-02							MSS	READ			1	Male	Matched	524.7
Colorectal Adenocarcinoma (TCGA, Firehose Legacy)	TCGA-AG-A011-01	Colorectal Cancer	Rectal Adenocarcinoma	A487Lfs*6	OncoKB: NA;CIViC: NA;MyCancerGenome: not present;CancerHotspot: no;3DHotspot: no	SIFT: NA;Polyphen-2: NA	Frame_Shift_Del	DEL	Gain		Germline	Valid	broad.mit.edu	1	144917828	144917828	A	-	1:g.144917828del	ENST00000369354.3:c.1458del							88	1944-11-01					80			READ			1	Male	Matched	3
Colorectal Adenocarcinoma (TCGA, Nature 2012)	TCGA-AG-A011-01	Colorectal Adenocarcinoma	Rectal Adenocarcinoma	A487Lfs*6	OncoKB: NA;CIViC: NA;MyCancerGenome: not present;CancerHotspot: no;3DHotspot: no	SIFT: NA;Polyphen-2: NA	Frame_Shift_Del	DEL	Gain		Germline	Valid	broad.mit.edu	1	144917828	144917828	A	-	1:g.144917828del	ENST00000369354.3:c.1458del							89	1944-11-01							MSS	READ			1	Male	Matched	4.2
Colorectal Adenocarcinoma (TCGA, Nature 2012)	TCGA-AA-3555-01	Colorectal Adenocarcinoma	Colorectal Adenocarcinoma	A1742S	OncoKB: NA;CIViC: NA;MyCancerGenome: not present;CancerHotspot: no;3DHotspot: no	SIFT: NA;Polyphen-2: NA	Missense_Mutation	SNP	Diploid		Germline	Valid	hgsc.bcm.edu	1	144871738	144871738	C	A	1:g.144871738C>A	ENST00000369354.3:c.5224G>T							723	32/44							MSS	COADREAD			1	Female	Matched	24.6667
[truncated: 227 more columns]

## Sheet: RAD17-table
Study of Origin	Sample ID	Cancer Type	Cancer Type Detailed	Protein Change	Annotation	Functional Impact	Mutation Type	Variant Type	Copy #	COSMIC	MS	VS	Center	Chromosome	Start Pos	End Pos	Ref	Var	HGVSg	HGVSc	Allele Freq (T)	Allele Freq (N)	Variant Reads	Ref Reads	Variant Reads (Normal)	Ref Reads (Normal)	# Mut in Sample	Exon	gnomAD	ClinVar	dbSNP	SIGNAL	Diagnosis Age	CIMP Category	MSI Status	Oncotree Code	Percent Necrosis	Tumor Grade	Number of Samples Per Patient	Sex	Somatic Status	TMB (nonsynonymous)	tumor purity	Tumor Site	Tumor Stage	Diagnosis	Tissue Source Site	tumor content	Tumor Type
Colorectal Adenocarcinoma (DFCI, Cell Reports 2016)	coadread_dfci_2016_102	Colorectal Adenocarcinoma	Colorectal Adenocarcinoma	M295I	OncoKB: NA;CIViC: NA;MyCancerGenome: not present;CancerHotspot: no;3DHotspot: no	SIFT: impact: tolerated, score: 0.05;Polyphen-2: impact: possibly_damaging, score: 0.61	Missense_Mutation	SNP			NA	NA	NA	5	68682250	68682250	G	A	5:g.68682250G>A	ENST00000380774.3:c.885G>A							1487	2022-08-16					73	CIMP-high	MSI-high	COADREAD	0	Well-Moderate	1	Female	Matched	49.5667		Ascending To Transverse Colon	II
Colorectal Adenocarcinoma (DFCI, Cell Reports 2016)	coadread_dfci_2016_112	Colorectal Adenocarcinoma	Colorectal Adenocarcinoma	K96N	OncoKB: NA;CIViC: NA;MyCancerGenome: not present;CancerHotspot: no;3DHotspot: no	SIFT: NA;Polyphen-2: NA	Missense_Mutation	SNP			NA	NA	NA	5	68669902	68669902	A	C	5:g.68669902A>C	ENST00000380774.3:c.288A>C							1198	2022-02-16					62	CIMP-0/low	MSS	COADREAD	10	Well-Moderate	1	Female	Matched	39.9333		Splenic Flexure To Sigmoid Colon	III
Colorectal Adenocarcinoma (DFCI, Cell Reports 2016)	coadread_dfci_2016_2372	Colorectal Adenocarcinoma	Colorectal Adenocarcinoma	R352W	OncoKB: NA;CIViC: NA;MyCancerGenome: not present;CancerHotspot: no;3DHotspot: no	SIFT: impact: tolerated, score: 0.24;Polyphen-2: impact: benign, score: 0	Missense_Mutation	SNP			NA	NA	NA	5	68687672	68687672	C	T	5:g.68687672C>T	ENST00000380774.3:c.1054C>T							289	2022-10-16					65	CIMP-high	MSS	COADREAD	0	Well-Moderate	1	Female	Matched	9.56667	30	Cecum	II
Colorectal Adenocarcinoma (DFCI, Cell Reports 2016)	coadread_dfci_2016_293	Colorectal Adenocarcinoma	Colorectal Adenocarcinoma	V32I	OncoKB: NA;CIViC: NA;MyCancerGenome: not present;CancerHotspot: no;3DHotspot: no	SIFT: NA;Polyphen-2: NA	Missense_Mutation	SNP			NA	NA	NA	5	68669708	68669708	G	A	5:g.68669708G>A	ENST00000380774.3:c.94G>A							1214	2022-02-16					72	CIMP-high	MSI-high	COADREAD	0	Poor	1	Female	Matched	40.4667	25	Ascending To Transverse Colon	II
Colorectal Adenocarcinoma (DFCI, Cell Reports 2016)	coadread_dfci_2016_3002	Colorectal Adenocarcinoma	Colorectal Adenocarcinoma	R372T	OncoKB: NA;CIViC: NA;MyCancerGenome: not present;CancerHotspot: no;3DHotspot: no	SIFT: impact: tolerated, score: 0.13;Polyphen-2: impact: benign, score: 0.102	Missense_Mutation	SNP			NA	NA	NA	5	68687733	68687733	G	C	5:g.68687733G>C	ENST00000380774.3:c.1115G>C							115	2022-10-16					76	CIMP-0/low	MSS	COADREAD	0	Well-Moderate	1	Female	Matched	3.83333	55	Rectum	I
Colorectal Adenocarcinoma (DFCI, Cell Reports 2016)	coadread_dfci_2016_3002	Colorectal Adenocarcinoma	Colorectal Adenocarcinoma	R372S	OncoKB: NA;CIViC: NA;MyCancerGenome: not present;CancerHotspot: no;3DHotspot: no	SIFT: impact: deleterious, score: 0.02;Polyphen-2: impact: benign, score: 0.024	Missense_Mutation	SNP			NA	NA	NA	5	68687734	68687734	A	T	5:g.68687734A>T	ENST00000380774.3:c.1116A>T							115	2022-10-16					76	CIMP-0/low	MSS	COADREAD	0	Well-Moderate	1	Female	Matched	3.83333	55	Rectum	I
Colorectal Adenocarcinoma (DFCI, Cell Reports 2016)	coadread_dfci_2016_3021	Colorectal Adenocarcinoma	Colorectal Adenocarcinoma	K374Nfs*38	OncoKB: NA;CIViC: NA;MyCancerGenome: not present;CancerHotspot: no;3DHotspot: no	SIFT: NA;Polyphen-2: NA	Frame_Shift_Del	DEL			NA	NA	NA	5	68687734	68687734	A	-	5:g.68687734del	ENST00000380774.3:c.1122del							2253	2022-10-16					77	CIMP-high	MSI-high	COADREAD		Well-Moderate	1	Female	Matched	75.2333		Ascending To Transverse Colon	III
Colorectal Adenocarcinoma (DFCI, Cell Reports 2016)	coadread_dfci_2016_3181	Colorectal Adenocarcinoma	Colorectal Adenocarcinoma	G357*	OncoKB: NA;CIViC: NA;MyCancerGenome: not present;CancerHotspot: no;3DHotspot: no	SIFT: NA;Polyphen-2: NA	Nonsense_Mutation	SNP			NA	NA	NA	5	68687687	68687687	G	T	5:g.68687687G>T	ENST00000380774.3:c.1069G>T							1022	2022-10-16					77	CIMP-high	MSI-high	COADREAD	0	Well-Moderate	1	Male	Matched	33.8	66	Ascending To Transverse Colon	I
Colorectal Adenocarcinoma (DFCI, Cell Reports 2016)	coadread_dfci_2016_3263	Colorectal Adenocarcinoma	Colorectal Adenocarcinoma	T412A	OncoKB: NA;CIViC: NA;MyCancerGenome: not present;CancerHotspot: no;3DHotspot: no	SIFT: impact: tolerated, score: 0.32;Polyphen-2: impact: benign, score: 0.045	Missense_Mutation	SNP			NA	NA	NA	5	68688993	68688993	A	G	5:g.68688993A>G	ENST00000380774.3:c.1234A>G							1582	2022-11-16					70	CIMP-high	MSI-high	COADREAD	0	Poor	1	Female	Matched	52.6333	55	Ascending To Transverse Colon	II
Colorectal Adenocarcinoma (DFCI, Cell Reports 2016)	coadread_dfci_2016_374	Colorectal Adenocarcinoma	Colorectal Adenocarcinoma	P523A	OncoKB: NA;CIViC: NA;MyCancerGenome: not present;CancerHotspot: no;3DHotspot: no	SIFT: impact: deleterious, score: 0.03;Polyphen-2: impact: probably_damaging, score: 0.954	Missense_Mutation	SNP			NA	NA	NA	5	68692335	68692335	C	G	5:g.68692335C>G	ENST00000380774.3:c.1567C>G							145	13/16					67	CIMP-0/low	MSS	COADREAD	0	Well-Moderate	1	Female	Matched	4.8		Splenic Flexure To Sigmoid Colon	I
Colorectal Adenocarcinoma (DFCI, Cell Reports 2016)	coadread_dfci_2016_561	Colorectal Adenocarcinoma	Colorectal Adenocarcinoma	H513Y	OncoKB: NA;CIViC: NA;MyCancerGenome: not present;CancerHotspot: no;3DHotspot: no	SIFT: impact: tolerated, score: 0.08;Polyphen-2: impact: benign, score: 0	Missense_Mutation	SNP			NA	NA	NA	5	68692305	68692305	C	T	5:g.68692305C>T	ENST00000380774.3:c.1537C>T							233	13/16					79	CIMP-0/low	MSS	COADREAD	0	Well-Moderate	1	Male	Matched	7.8	25	Rectum
Colorectal Adenocarcinoma (DFCI, Cell Reports 2016)	coadread_dfci_2016_578	Colorectal Adenocarcinoma	Colorectal Adenocarcinoma	R371Q	OncoKB: NA;CIViC: NA;MyCancerGenome: not present;CancerHotspot: no;3DHotspot: no	SIFT: impact: tolerated, score: 0.45;Polyphen-2: impact: benign, score: 0.007	Missense_Mutation	SNP			NA	NA	NA	5	68687730	68687730	G	A	5:g.68687730G>A	ENST00000380774.3:c.1112G>A							3911	2022-10-16					61	CIMP-0/low	MSS	COADREAD	10	Well-Moderate	1	Male	Matched	130.567		Cecum	II
Colorectal Adenocarcinoma (DFCI, Cell Reports 2016)	coadread_dfci_2016_605	Colorectal Adenocarcinoma	Colorectal Adenocarcinoma	W641*	OncoKB: NA;CIViC: NA;MyCancerGenome: not present;CancerHotspot: no;3DHotspot: no	SIFT: NA;Polyphen-2: NA	Nonsense_Mutation	SNP			NA	NA	NA	5	68709996	68709996	G	A	5:g.68709996G>A	ENST00000380774.3:c.1923G>A							520	16/16					80	CIMP-high	MSI-high	COADREAD		Poor	1	Male	Matched	17.4		Splenic Flexure To Sigmoid Colon	I
Colorectal Adenocarcinoma (DFCI, Cell Reports 2016)	coadread_dfci_2016_73	Colorectal Adenocarcinoma	Colorectal Adenocarcinoma	G614R	OncoKB: NA;CIViC: NA;MyCancerGenome: not present;CancerHotspot: no;3DHotspot: no	SIFT: impact: deleterious, score: 0.04;Polyphen-2: impact: possibly_damaging, score: 0.855	Missense_Mutation	SNP			NA	NA	NA	5	68709913	68709913	G	A	5:g.68709913G>A	ENST00000380774.3:c.1840G>A							189	16/16					65	CIMP-0/low	MSS	COADREAD	0	Well-Moderate	1	Female	Matched	6.3		Ascending To Transverse Colon	III
Colorectal Adenocarcinoma (TCGA, Firehose Legacy)	TCGA-AA-A010-01	Colorectal Cancer	Colon Adenocarcinoma	R251*	OncoKB: NA;CIViC: NA;MyCancerGenome: not present;CancerHotspot: no;3DHotspot: no	SIFT: NA;Polyphen-2: NA	Nonsense_Mutation	SNP	Diploid		Somatic	Valid	broad.mit.edu	5	68682026	68682026	C	T	5:g.68682026C>T	ENST00000380774.3:c.751C>T							6560	2022-07-16					46			COAD			1	Female	Matched	218.767
Colorectal Adenocarcinoma (TCGA, Firehose Legacy)	TCGA-AG-3896-01	Colorectal Cancer	Rectal Adenocarcinoma	Q190H	OncoKB: NA;CIViC: NA;MyCancerGenome: not present;CancerHotspot: no;3DHotspot: no	SIFT: impact: deleterious, score: 0.01;Polyphen-2: impact: possibly_damaging, score: 0.849	Missense_Mutation	SNP	ShallowDel		Somatic	Unknown	broad.mit.edu	5	68680652	68680652	G	T	5:g.68680652G>T	ENST00000380774.3:c.570G>T							80	2022-05-16					85			READ			1	Female	Matched	2.66667
Colorectal Adenocarcinoma (TCGA, Firehose Legacy)	TCGA-AA-3864-01	Colorectal Cancer	Colon Adenocarcinoma	R487H	OncoKB: NA;CIViC: NA;MyCancerGenome: not present;CancerHotspot: no;3DHotspot: no	SIFT: impact: tolerated, score: 0.06;Polyphen-2: impact: possibly_damaging, score: 0.815	Missense_Mutation	SNP	Diploid		Somatic	Valid	broad.mit.edu	5	68692228	68692228	G	A	5:g.68692228G>A	ENST00000380774.3:c.1460G>A							1936	13/16					71			COAD			1	Male	Matched	64.7333
Colorectal Adenocarcinoma (TCGA, Firehose Legacy)	TCGA-AG-A002-01	Colorectal Cancer	Rectal Adenocarcinoma	Q647K	OncoKB: NA;CIViC: NA;MyCancerGenome: not present;CancerHotspot: no;3DHotspot: no	SIFT: impact: deleterious_low_confidence, score: 0;Polyphen-2: impact: benign, score: 0.359	Missense_Mutation	SNP	Diploid		Somatic	Valid	broad.mit.edu	5	68710012	68710012	C	A	5:g.68710012C>A	ENST00000380774.3:c.1939C>A							9924	16/16					35			READ			1	Male	Matched	330.733
Colorectal Adenocarcinoma (Genentech, Nature 2012)	587222	Colorectal Cancer	Colorectal Adenocarcinoma	S628Y	OncoKB: NA;CIViC: NA;MyCancerGenome: not present;CancerHotspot: no;3DHotspot: no	SIFT: impact: deleterious, score: 0.02;Polyphen-2: impact: benign, score: 0.001	Missense_Mutation	SNP			NA	VALIDATED	Genentech	5	68709956	68709956	C	A	5:g.68709956C>A	ENST00000380774.3:c.1883C>A							2318	16/16							MSS	COADREAD			1		Matched	76.9667				Adenocarcinoma	Tumor	60	colon
Colon Cancer (CPTAC-2 Prospective, Cell 2019)	11CO070	Colorectal Cancer	Colon Adenocarcinoma	I285V	OncoKB: NA;CIViC: NA;MyCancerGenome: not present;CancerHotspot: no;3DHotspot: no	SIFT: impact: tolerated, score: 0.05;Polyphen-2: impact: possibly_damaging, score: 0.75	Missense_Mutation	SNP	Diploid		NA	NA	NA	5	68682128	68682128	A	G	5:g.68682128A>G	ENST00000380774.3:c.853A>G							9478	2022-07-16					35			COAD			1	Male	Matched	315		Sigmoid Colon
Colorectal Adenocarcinoma (TCGA, PanCancer Atlas)	TCGA-AA-A010-01	Colorectal Cancer	Colon Adenocarcinoma	R251*	OncoKB: NA;CIViC: NA;MyCancerGenome: not present;CancerHotspot: no;3DHotspot: no	SIFT: NA;Polyphen-2: NA	Nonsense_Mutation	SNP	Diploid		.	.	.	5	68682026	68682026	C	T	5:g.68682026C>T	ENST00000380774.3:c.751C>T	0.32		57	121		119	7491	2022-07-16					46			COAD			1	Female	Matched	250.7					University of Pittsburgh		Colon Adenocarcinoma
Colorectal Adenocarcinoma (TCGA, PanCancer Atlas)	TCGA-AG-3896-01	Colorectal Cancer	Rectal Adenocarcinoma	Q190H	OncoKB: NA;CIViC: NA;MyCancerGenome: not present;CancerHotspot: no;3DHotspot: no	SIFT: impact: deleterious, score: 0.01;Polyphen-2: impact: possibly_damaging, score: 0.849	Missense_Mutation	SNP	ShallowDel		.	.	.	5	68680652	68680652	G	T	5:g.68680652G>T	ENST00000380774.3:c.570G>T	0.19		11	48		76	110	2022-05-16					85			READ			1	Female	Matched	3.66667					Christiana Healthcare		Rectal Adenocarcinoma
Colorectal Adenocarcinoma (TCGA, PanCancer Atlas)	TCGA-AA-3864-01	Colorectal Cancer	Colon Adenocarcinoma	R487H	OncoKB: NA;CIViC: NA;MyCancerGenome: not present;CancerHotspot: no;3DHotspot: no	SIFT: impact: tolerated, score: 0.06;Polyphen-2: impact: possibly_damaging, score: 0.815	Missense_Mutation	SNP	Diploid		.	.	.	5	68692228	68692228	G	A	5:g.68692228G>A	ENST00000380774.3:c.1460G>A	0.32		51	108		32	2440	13/16					71			COAD			1	Male	Matched	81.7667					Indivumed		Colon Adenocarcinoma
Colorectal Adenocarcinoma (TCGA, PanCancer Atlas)	TCGA-AG-A002-01	Colorectal Cancer	Rectal Adenocarcinoma	Q647K	OncoKB: NA;CIViC: NA;MyCancerGenome: not present;CancerHotspot: no;3DHotspot: no	SIFT: impact: deleterious_low_confidence, score: 0;Polyphen-2: impact: benign, score: 0.359	Missense_Mutation	SNP	Diploid		.	.	.	5	68710012	68710012	C	A	5:g.68710012C>A	ENST00000380774.3:c.1939C>A	0.43		108	146		214	11411	16/16					35			READ			1	Male	Matched	382.633					Indivumed		Rectal Adenocarcinoma
Colorectal Adenocarcinoma (TCGA, PanCancer Atlas)	TCGA-AU-6004-01	Colorectal Cancer	Colon Adenocarcinoma	R371Q	OncoKB: NA;CIViC: NA;MyCancerGenome: not present;CancerHotspot: no;3DHotspot: no	SIFT: impact: tolerated, score: 0.45;Polyphen-2: impact: benign, score: 0.007	Missense_Mutation	SNP	Diploid		.	.	.	5	68687730	68687730	G	A	5:g.68687730G>A	ENST00000380774.3:c.1112G>A	0.09		25	239		135	965	2022-10-16					69			COAD			1	Female	Matched	32.2667					Harvard		Colon Adenocarcinoma
Colorectal Adenocarcinoma (TCGA, PanCancer Atlas)	TCGA-A6-5661-01	Colorectal Cancer	Colon Adenocarcinoma	S519T	OncoKB: NA;CIViC: NA;MyCancerGenome: not present;CancerHotspot: no;3DHotspot: no	SIFT: impact: tolerated, score: 0.43;Polyphen-2: impact: benign, score: 0.217	Missense_Mutation	SNP	Diploid		.	.	.	5	68692323	68692323	T	A	5:g.68692323T>A	ENST00000380774.3:c.1555T>A	0.32		80	172		276	1269	13/16					80			COAD			1	Female	Matched	81.3333					Indivumed		Colon Adenocarcinoma
Colorectal Adenocarcinoma (TCGA, PanCancer Atlas)	TCGA-A6-A56B-01	Colorectal Cancer	Colon Adenocarcinoma	C326F	OncoKB: NA;CIViC: NA;MyCancerGenome: not present;CancerHotspot: no;3DHotspot: no	SIFT: impact: deleterious, score: 0;Polyphen-2: impact: probably_damaging, score: 0.969	Missense_Mutation	SNP	Diploid		.	.	.	5	68684910	68684910	G	T	5:g.68684910G>T	ENST00000380774.3:c.977G>T	0.14		4	24		43	84	2022-09-16					57			COAD			1	Male	Matched	2.8					Indivumed		Colon Adenocarcinoma
Colorectal Adenocarcinoma (TCGA, PanCancer Atlas)	TCGA-AA-3984-01	Colorectal Cancer	Colon Adenocarcinoma	R217I	OncoKB: NA;CIViC: NA;MyCancerGenome: not present;CancerHotspot: no;3DHotspot: no	SIFT: impact: tolerated, score: 0.1;Polyphen-2: impact: benign, score: 0.047	Missense_Mutation	SNP	Diploid		.	.	.	5	68680732	68680732	G	T	5:g.68680732G>T	ENST00000380774.3:c.650G>T	0.11		17	140		155	5113	2022-05-16					61			COAD			1	Female	Matched	171.4					International Genomics Consortium		Colon Adenocarcinoma
Colorectal Adenocarcinoma (TCGA, PanCancer Atlas)	TCGA-AD-6889-01	Colorectal Cancer	Colon Adenocarcinoma	T681A	OncoKB: NA;CIViC: NA;MyCancerGenome: not present;CancerHotspot: no;3DHotspot: no	SIFT: impact: deleterious_low_confidence, score: 0;Polyphen-2: impact: benign, score: 0.055	Missense_Mutation	SNP	Diploid		.	.	.	5	68710114	68710114	A	G	5:g.68710114A>G	ENST00000380774.3:c.2041A>G	0.42		16	22		34	1704	16/16					76			COAD			1	Male	Matched	57.4					Harvard		Colon Adenocarcinoma
Colorectal Adenocarcinoma (TCGA, PanCancer Atlas)	TCGA-CK-4951-01	Colorectal Cancer	Mucinous Adenocarcinoma of the Colon and Rectum	S59N	OncoKB: NA;CIViC: NA;MyCancerGenome: not present;CancerHotspot: no;3DHotspot: no	SIFT: NA;Polyphen-2: NA	Missense_Mutation	SNP	Diploid		.	.	.	5	68669790	68669790	G	A	5:g.68669790G>A	ENST00000380774.3:c.176G>A	0.24		25	79		233	4190	2022-02-16					79			MACR			1	Female	Matched	140.467					Greater Poland Cancer Center		Colon Adenocarcinoma, Mucinous Type
Colorectal Adenocarcinoma (TCGA, PanCancer Atlas)	TCGA-F4-6856-01	Colorectal Cancer	Mucinous Adenocarcinoma of the Colon and Rectum	P375Tfs*2	OncoKB: NA;CIViC: NA;MyCancerGenome: not present;CancerHotspot: no;3DHotspot: no	SIFT: NA;Polyphen-2: NA	Frame_Shift_Ins	INS	Diploid		.	.	.	5	68687733	68687734	-	A	5:g.68687733_68687734insA	ENST00000380774.3:c.1122dup	0.3		72	169		223	963	2022-10-16					45			MACR			1	Male	Matched	32.4667					Asterand		Colon Adenocarcinoma, Mucinous Type
Colorectal Adenocarcinoma (TCGA, PanCancer Atlas)	TCGA-G4-6309-01	Colorectal Cancer	Colon Adenocarcinoma	N51Kfs*37	OncoKB: NA;CIViC: NA;MyCancerGenome: not present;CancerHotspot: no;3DHotspot: no	SIFT: NA;Polyphen-2: NA	Frame_Shift_Ins	INS	Diploid		.	.	.	5	68669760	68669761	-	A	5:g.68669760_68669761insA	ENST00000380774.3:c.152dup	0.32		77	167		224	811	2022-02-16					40			COAD			1	Female	Matched	27.2					Roswell Park		Colon Adenocarcinoma
Colorectal Adenocarcinoma (TCGA, PanCancer Atlas)	TCGA-NH-A5IV-01	Colorectal Cancer	Colon Adenocarcinoma	T315A	OncoKB: NA;CIViC: NA;MyCancerGenome: not present;CancerHotspot: no;3DHotspot: no	SIFT: impact: tolerated, score: 0.5;Polyphen-2: impact: benign, score: 0	Missense_Mutation	SNP	Diploid		.	.	.	5	68684876	68684876	A	G	5:g.68684876A>G	ENST00000380774.3:c.943A>G	0.44		18	23		50	2380	2022-09-16					90			COAD			1	Female	Matched	79.8333					Candler		Colon Adenocarcinoma
Colorectal Adenocarcinoma (TCGA, Nature 2012)	TCGA-AA-A010-01	Colorectal Adenocarcinoma	Colon Adenocarcinoma	R251*	OncoKB: NA;CIViC: NA;MyCancerGenome: not present;CancerHotspot: no;3DHotspot: no	SIFT: NA;Polyphen-2: NA	Nonsense_Mutation	SNP	Diploid		Somatic	Valid	broad.mit.edu	5	68682026	68682026	C	T	5:g.68682026C>T	ENST00000380774.3:c.751C>T							6553	2022-07-16							MSI-L	COAD			1	Female	Matched	218.8
Colorectal Adenocarcinoma (TCGA, Nature 2012)	TCGA-AG-3896-01	Colorectal Adenocarcinoma	Rectal Adenocarcinoma	Q190H	OncoKB: NA;CIViC: NA;MyCancerGenome: not present;CancerHotspot: no;3DHotspot: no	SIFT: impact: deleterious, score: 0.01;Polyphen-2: impact: possibly_damaging, score: 0.849	Missense_Mutation	SNP	Diploid		Somatic	NA	broad.mit.edu	5	68680652	68680652	G	T	5:g.68680652G>T	ENST00000380774.3:c.570G>T							79	2022-05-16							MSS	READ			1	Female	Matched	2.66667
Colorectal Adenocarcinoma (TCGA, Nature 2012)	TCGA-AA-3864-01	Colorectal Adenocarcinoma	Colon Adenocarcinoma	R487H	OncoKB: NA;CIViC: NA;MyCancerGenome: not present;CancerHotspot: no;3DHotspot: no	SIFT: impact: tolerated, score: 0.06;Polyphen-2: impact: possibly_damaging, score: 0.815	Missense_Mutation	SNP	Diploid		Somatic	Valid	broad.mit.edu	5	68692228	68692228	G	A	5:g.68692228G>A	ENST00000380774.3:c.1460G>A							1938	13/16							MSI-H	COAD			1	Male	Matched	64.9333
Colorectal Adenocarcinoma (TCGA, Nature 2012)	TCGA-AG-A002-01	Colorectal Adenocarcinoma	Rectal Adenocarcinoma	Q647K	OncoKB: NA;CIViC: NA;MyCancerGenome: not present;CancerHotspot: no;3DHotspot: no	SIFT: impact: deleterious_low_confidence, score: 0;Polyphen-2: impact: benign, score: 0.359	Missense_Mutation	SNP	Diploid		Somatic	Valid	broad.mit.edu;hgsc.bcm.edu	5	68710012	68710012	C	A	5:g.68710012C>A	ENST00000380774.3:c.1939C>A							9901	16/16							MSS	READ			1	Male	Matched	524.7
[truncated: 227 more columns]

## Sheet: SEMA4D-table
Study of Origin	Sample ID	Cancer Type	Cancer Type Detailed	Protein Change	Annotation	Functional Impact	Mutation Type	Variant Type	Copy #	COSMIC	MS	VS	Center	Chromosome	Start Pos	End Pos	Ref	Var	HGVSg	HGVSc	Allele Freq (T)	Allele Freq (N)	Variant Reads	Ref Reads	Variant Reads (Normal)	Ref Reads (Normal)	# Mut in Sample	Exon	gnomAD	ClinVar	dbSNP	SIGNAL	Diagnosis Age	CIMP Category	MSI Status	Oncotree Code	Percent Necrosis	Tumor Grade	Number of Samples Per Patient	Sex	Somatic Status	TMB (nonsynonymous)	tumor purity	Tumor Site	Tumor Stage	Diagnosis	Tissue Source Site	tumor content	Tumor Type
Colorectal Adenocarcinoma (DFCI, Cell Reports 2016)	coadread_dfci_2016_352983	Colorectal Adenocarcinoma	Colorectal Adenocarcinoma	F235del	OncoKB: NA;CIViC: NA;MyCancerGenome: not present;CancerHotspot: no;3DHotspot: no	SIFT: NA;Polyphen-2: NA	In_Frame_Del	DEL		1	NA	NA	NA	9	92006248	92006250	GAA	-	9:g.92006248_92006250del	ENST00000356444.2:c.703_705del							1079	2022-10-17					72			COADREAD			1	Female	Matched	36.0333		Ascending To Transverse Colon	I
Colorectal Adenocarcinoma (DFCI, Cell Reports 2016)	coadread_dfci_2016_2269	Colorectal Adenocarcinoma	Colorectal Adenocarcinoma	L384F	OncoKB: NA;CIViC: NA;MyCancerGenome: not present;CancerHotspot: no;3DHotspot: no	SIFT: impact: deleterious, score: 0.02;Polyphen-2: impact: probably_damaging, score: 0.917	Missense_Mutation	SNP		1	NA	NA	NA	9	92002479	92002479	C	A	9:g.92002479C>A	ENST00000356444.2:c.1152G>T							4328	13/17					73	CIMP-0/low	MSS	COADREAD	0	Well-Moderate	1	Male	Matched	144.133	60	Splenic Flexure To Sigmoid Colon	I
Colorectal Adenocarcinoma (DFCI, Cell Reports 2016)	coadread_dfci_2016_1202	Colorectal Adenocarcinoma	Colorectal Adenocarcinoma	G693R	OncoKB: NA;CIViC: NA;MyCancerGenome: not present;CancerHotspot: no;3DHotspot: no	SIFT: NA;Polyphen-2: NA	Missense_Mutation	SNP			NA	NA	NA	9	91994131	91994131	C	T	9:g.91994131C>T	ENST00000356444.2:c.2077G>A							1083	17/17					58	CIMP-high	MSI-high	COADREAD	0	Well-Moderate	1	Female	Matched	36.1333	60	Cecum	I
Colorectal Adenocarcinoma (DFCI, Cell Reports 2016)	coadread_dfci_2016_115875	Colorectal Adenocarcinoma	Colorectal Adenocarcinoma	S79P	OncoKB: NA;CIViC: NA;MyCancerGenome: not present;CancerHotspot: no;3DHotspot: no	SIFT: impact: deleterious, score: 0.01;Polyphen-2: impact: possibly_damaging, score: 0.597	Missense_Mutation	SNP			NA	NA	NA	9	92017803	92017803	A	G	9:g.92017803A>G	ENST00000356444.2:c.235T>C							1158	2022-05-17					74			COADREAD			1	Female	Matched	38.7667		Ascending To Transverse Colon	III
Colorectal Adenocarcinoma (DFCI, Cell Reports 2016)	coadread_dfci_2016_1202	Colorectal Adenocarcinoma	Colorectal Adenocarcinoma	K416E	OncoKB: NA;CIViC: NA;MyCancerGenome: not present;CancerHotspot: no;3DHotspot: no	SIFT: impact: deleterious, score: 0.03;Polyphen-2: impact: benign, score: 0.044	Missense_Mutation	SNP			NA	NA	NA	9	92002385	92002385	T	C	9:g.92002385T>C	ENST00000356444.2:c.1246A>G							1083	13/17					58	CIMP-high	MSI-high	COADREAD	0	Well-Moderate	1	Female	Matched	36.1333	60	Cecum	I
Colorectal Adenocarcinoma (DFCI, Cell Reports 2016)	coadread_dfci_2016_1232	Colorectal Adenocarcinoma	Colorectal Adenocarcinoma	V212M	OncoKB: NA;CIViC: NA;MyCancerGenome: not present;CancerHotspot: no;3DHotspot: no	SIFT: impact: deleterious, score: 0;Polyphen-2: impact: probably_damaging, score: 0.983	Missense_Mutation	SNP			NA	NA	NA	9	92006319	92006319	C	T	9:g.92006319C>T	ENST00000356444.2:c.634G>A							90	2022-10-17					73	CIMP-high	MSS	COADREAD	10	Well-Moderate	1	Female	Matched	3	30	Rectum	III
Colorectal Adenocarcinoma (DFCI, Cell Reports 2016)	coadread_dfci_2016_1748	Colorectal Adenocarcinoma	Colorectal Adenocarcinoma	Q834Efs*13	OncoKB: NA;CIViC: NA;MyCancerGenome: not present;CancerHotspot: no;3DHotspot: no	SIFT: NA;Polyphen-2: NA	Frame_Shift_Del	DEL			NA	NA	NA	9	91993707	91993708	TG	-	9:g.91993707_91993708del	ENST00000356444.2:c.2500_2501del							1334	17/17					85	CIMP-high	MSI-high	COADREAD	10	Well-Moderate	1	Male	Matched	44.5667	40	Ascending To Transverse Colon	II
Colorectal Adenocarcinoma (DFCI, Cell Reports 2016)	coadread_dfci_2016_182584	Colorectal Adenocarcinoma	Colorectal Adenocarcinoma	R584W	OncoKB: NA;CIViC: NA;MyCancerGenome: not present;CancerHotspot: no;3DHotspot: no	SIFT: NA;Polyphen-2: NA	Missense_Mutation	SNP			NA	NA	NA	9	91994458	91994458	G	A	9:g.91994458G>A	ENST00000356444.2:c.1750C>T							206	17/17					75			COADREAD			1	Female	Matched	6.86667		Splenic Flexure To Sigmoid Colon	III
Colorectal Adenocarcinoma (DFCI, Cell Reports 2016)	coadread_dfci_2016_2270	Colorectal Adenocarcinoma	Colorectal Adenocarcinoma	R29W	OncoKB: NA;CIViC: NA;MyCancerGenome: not present;CancerHotspot: no;3DHotspot: no	SIFT: impact: deleterious, score: 0;Polyphen-2: impact: probably_damaging, score: 0.999	Missense_Mutation	SNP		1	NA	NA	NA	9	92020287	92020287	G	A	9:g.92020287G>A	ENST00000356444.2:c.85C>T							119	2022-04-17					79	CIMP-0/low	MSS	COADREAD	0	Well-Moderate	1	Male	Matched	3.96667	40	Cecum
Colorectal Adenocarcinoma (DFCI, Cell Reports 2016)	coadread_dfci_2016_227039	Colorectal Adenocarcinoma	Colorectal Adenocarcinoma	L197M	OncoKB: NA;CIViC: NA;MyCancerGenome: not present;CancerHotspot: no;3DHotspot: no	SIFT: impact: tolerated, score: 0.25;Polyphen-2: impact: possibly_damaging, score: 0.841	Missense_Mutation	SNP			NA	NA	NA	9	92007371	92007371	G	T	9:g.92007371G>T	ENST00000356444.2:c.589C>A							700	2022-09-17					82			COADREAD			1	Female	Matched	23.4		Ascending To Transverse Colon	II
Colorectal Adenocarcinoma (DFCI, Cell Reports 2016)	coadread_dfci_2016_2448	Colorectal Adenocarcinoma	Colorectal Adenocarcinoma	V653I	OncoKB: NA;CIViC: NA;MyCancerGenome: not present;CancerHotspot: no;3DHotspot: no	SIFT: NA;Polyphen-2: NA	Missense_Mutation	SNP		1	NA	NA	NA	9	91994251	91994251	C	T	9:g.91994251C>T	ENST00000356444.2:c.1957G>A							2199	17/17					69	CIMP-high	MSI-high	COADREAD	0	Well-Moderate	1	Female	Matched	73.1333	30	Cecum	II
Colorectal Adenocarcinoma (DFCI, Cell Reports 2016)	coadread_dfci_2016_2457	Colorectal Adenocarcinoma	Colorectal Adenocarcinoma	R294Q	OncoKB: NA;CIViC: NA;MyCancerGenome: not present;CancerHotspot: no;3DHotspot: no	SIFT: impact: tolerated, score: 1;Polyphen-2: impact: benign, score: 0	Missense_Mutation	SNP			NA	NA	NA	9	92003856	92003856	C	T	9:g.92003856C>T	ENST00000356444.2:c.881G>A							143	2022-11-17					75	CIMP-0/low	MSS	COADREAD	0	Well-Moderate	1	Female	Matched	4.8	30	Cecum	IV
Colorectal Adenocarcinoma (DFCI, Cell Reports 2016)	coadread_dfci_2016_2944	Colorectal Adenocarcinoma	Colorectal Adenocarcinoma	E374K	OncoKB: NA;CIViC: NA;MyCancerGenome: not present;CancerHotspot: no;3DHotspot: no	SIFT: impact: tolerated, score: 0.32;Polyphen-2: impact: benign, score: 0.346	Missense_Mutation	SNP			NA	NA	NA	9	92002511	92002511	C	T	9:g.92002511C>T	ENST00000356444.2:c.1120G>A							815	13/17					73	CIMP-0/low	MSI-high	COADREAD	0	Well-Moderate	1	Female	Matched	27.1333	55	Ascending To Transverse Colon	II
Colorectal Adenocarcinoma (DFCI, Cell Reports 2016)	coadread_dfci_2016_3064	Colorectal Adenocarcinoma	Colorectal Adenocarcinoma	D60G	OncoKB: NA;CIViC: NA;MyCancerGenome: not present;CancerHotspot: no;3DHotspot: no	SIFT: impact: tolerated, score: 0.69;Polyphen-2: impact: benign, score: 0.007	Missense_Mutation	SNP			NA	NA	NA	9	92017859	92017859	T	C	9:g.92017859T>C	ENST00000356444.2:c.179A>G							1333	2022-05-17					76	CIMP-high	MSI-high	COADREAD	0	Well-Moderate	1	Female	Matched	44.5333	66	Ascending To Transverse Colon	II
Colorectal Adenocarcinoma (DFCI, Cell Reports 2016)	coadread_dfci_2016_3169	Colorectal Adenocarcinoma	Colorectal Adenocarcinoma	E150G	OncoKB: NA;CIViC: NA;MyCancerGenome: not present;CancerHotspot: no;3DHotspot: no	SIFT: impact: deleterious, score: 0;Polyphen-2: impact: possibly_damaging, score: 0.591	Missense_Mutation	SNP			NA	NA	NA	9	92008536	92008536	T	C	9:g.92008536T>C	ENST00000356444.2:c.449A>G							195	2022-08-17					78	CIMP-0/low	MSS	COADREAD	0	Well-Moderate	1	Male	Matched	6.53333	55	Rectum	IV
Colorectal Adenocarcinoma (DFCI, Cell Reports 2016)	coadread_dfci_2016_3729	Colorectal Adenocarcinoma	Colorectal Adenocarcinoma	A378T	OncoKB: NA;CIViC: NA;MyCancerGenome: not present;CancerHotspot: no;3DHotspot: no	SIFT: impact: tolerated, score: 0.62;Polyphen-2: impact: benign, score: 0.039	Missense_Mutation	SNP		1	NA	NA	NA	9	92002499	92002499	C	T	9:g.92002499C>T	ENST00000356444.2:c.1132G>A							1453	13/17					84	CIMP-high	MSI-high	COADREAD	0	Well-Moderate	1	Male	Matched	48.4667	55	Ascending To Transverse Colon	I
Colorectal Adenocarcinoma (DFCI, Cell Reports 2016)	coadread_dfci_2016_498	Colorectal Adenocarcinoma	Colorectal Adenocarcinoma	V298M	OncoKB: NA;CIViC: NA;MyCancerGenome: not present;CancerHotspot: no;3DHotspot: no	SIFT: impact: deleterious, score: 0.03;Polyphen-2: impact: possibly_damaging, score: 0.876	Missense_Mutation	SNP			NA	NA	NA	9	92003845	92003845	C	T	9:g.92003845C>T	ENST00000356444.2:c.892G>A							209	2022-11-17					55	CIMP-0/low	MSS	COADREAD	30	Well-Moderate	1	Male	Matched	7		Splenic Flexure To Sigmoid Colon	IV
Colorectal Adenocarcinoma (TCGA, Firehose Legacy)	TCGA-AA-3534-01	Colorectal Cancer	Colon Adenocarcinoma	R357C	OncoKB: NA;CIViC: NA;MyCancerGenome: not present;CancerHotspot: no;3DHotspot: no	SIFT: impact: deleterious, score: 0;Polyphen-2: impact: possibly_damaging, score: 0.745	Missense_Mutation	SNP	Gain	2	Somatic	Valid	hgsc.bcm.edu	9	92003589	92003589	G	A	9:g.92003589G>A	ENST00000356444.2:c.1069C>T							51	2022-12-17					78			COAD			1	Female	Matched	1.73333
Colorectal Adenocarcinoma (TCGA, Firehose Legacy)	TCGA-AA-3845-01	Colorectal Cancer	Colon Adenocarcinoma	A130T	OncoKB: NA;CIViC: NA;MyCancerGenome: not present;CancerHotspot: no;3DHotspot: no	SIFT: impact: deleterious, score: 0;Polyphen-2: impact: probably_damaging, score: 0.915	Missense_Mutation	SNP	Diploid	2	Somatic	Valid	broad.mit.edu	9	92011678	92011678	C	T	9:g.92011678C>T	ENST00000356444.2:c.388G>A							657	2022-07-17					86			COAD			1	Female	Matched	22.1333
Colorectal Adenocarcinoma (TCGA, Firehose Legacy)	TCGA-AA-3877-01	Colorectal Cancer	Mucinous Adenocarcinoma of the Colon and Rectum	R252Q	OncoKB: NA;CIViC: NA;MyCancerGenome: not present;CancerHotspot: no;3DHotspot: no	SIFT: impact: deleterious, score: 0;Polyphen-2: impact: probably_damaging, score: 0.997	Missense_Mutation	SNP	Diploid	3	Somatic	Valid	broad.mit.edu	9	92006198	92006198	C	T	9:g.92006198C>T	ENST00000356444.2:c.755G>A							765	2022-10-17					83			MACR			1	Female	Matched	25.9
Colorectal Adenocarcinoma (TCGA, Firehose Legacy)	TCGA-AA-A01R-01	Colorectal Cancer	Mucinous Adenocarcinoma of the Colon and Rectum	R252Q	OncoKB: NA;CIViC: NA;MyCancerGenome: not present;CancerHotspot: no;3DHotspot: no	SIFT: impact: deleterious, score: 0;Polyphen-2: impact: probably_damaging, score: 0.997	Missense_Mutation	SNP	Diploid	3	Somatic	Valid	broad.mit.edu	9	92006198	92006198	C	T	9:g.92006198C>T	ENST00000356444.2:c.755G>A							1227	2022-10-17					47			MACR			1	Male	Matched	41.0333
Colorectal Adenocarcinoma (TCGA, Firehose Legacy)	TCGA-AA-3949-01	Colorectal Cancer	Mucinous Adenocarcinoma of the Colon and Rectum	V216M	OncoKB: NA;CIViC: NA;MyCancerGenome: not present;CancerHotspot: no;3DHotspot: no	SIFT: impact: deleterious, score: 0.01;Polyphen-2: impact: possibly_damaging, score: 0.463	Missense_Mutation	SNP	Diploid	1	Somatic	Valid	broad.mit.edu	9	92006307	92006307	C	T	9:g.92006307C>T	ENST00000356444.2:c.646G>A							654	2022-10-17					87			MACR			1	Female	Matched	22.8333
Colorectal Adenocarcinoma (TCGA, Firehose Legacy)	TCGA-AA-3875-01	Colorectal Cancer	Colon Adenocarcinoma	R190Q	OncoKB: NA;CIViC: NA;MyCancerGenome: not present;CancerHotspot: no;3DHotspot: no	SIFT: impact: deleterious, score: 0;Polyphen-2: impact: probably_damaging, score: 0.998	Missense_Mutation	SNP	Diploid	1	Somatic	Valid	broad.mit.edu	9	92007391	92007391	C	T	9:g.92007391C>T	ENST00000356444.2:c.569G>A							100	2022-09-17					78			COAD			1	Female	Matched	3.4
Colorectal Adenocarcinoma (TCGA, Firehose Legacy)	TCGA-AA-3710-01	Colorectal Cancer	Colon Adenocarcinoma	P196H	OncoKB: NA;CIViC: NA;MyCancerGenome: not present;CancerHotspot: no;3DHotspot: no	SIFT: impact: deleterious, score: 0.02;Polyphen-2: impact: benign, score: 0.045	Missense_Mutation	SNP	Diploid	2	Somatic	Valid	broad.mit.edu	9	92007373	92007373	G	T	9:g.92007373G>T	ENST00000356444.2:c.587C>A							962	2022-09-17					80			COAD			1	Female	Matched	32.2667
Colorectal Adenocarcinoma (TCGA, Firehose Legacy)	TCGA-AA-3710-01	Colorectal Cancer	Colon Adenocarcinoma	A75T	OncoKB: NA;CIViC: NA;MyCancerGenome: not present;CancerHotspot: no;3DHotspot: no	SIFT: impact: tolerated, score: 0.36;Polyphen-2: impact: benign, score: 0.015	Missense_Mutation	SNP	Diploid	2	Somatic	Valid	broad.mit.edu	9	92017815	92017815	C	T	9:g.92017815C>T	ENST00000356444.2:c.223G>A							962	2022-05-17					80			COAD			1	Female	Matched	32.2667
Colorectal Adenocarcinoma (TCGA, Firehose Legacy)	TCGA-A6-2676-01	Colorectal Cancer	Colon Adenocarcinoma	P307S	OncoKB: NA;CIViC: NA;MyCancerGenome: not present;CancerHotspot: no;3DHotspot: no	SIFT: impact: tolerated, score: 0.47;Polyphen-2: impact: benign, score: 0.345	Missense_Mutation	SNP	Diploid	1	Somatic	Unknown	hgsc.bcm.edu	9	92003818	92003818	G	A	9:g.92003818G>A	ENST00000356444.2:c.919C>T							609	2022-11-17					75			COAD			1	Female	Matched	20.3
Colorectal Adenocarcinoma (TCGA, Firehose Legacy)	TCGA-AG-A002-01	Colorectal Cancer	Rectal Adenocarcinoma	L384F	OncoKB: NA;CIViC: NA;MyCancerGenome: not present;CancerHotspot: no;3DHotspot: no	SIFT: impact: deleterious, score: 0.02;Polyphen-2: impact: probably_damaging, score: 0.917	Missense_Mutation	SNP	Diploid	1	Somatic	Unknown	broad.mit.edu	9	92002479	92002479	C	A	9:g.92002479C>A	ENST00000356444.2:c.1152G>T							9924	13/17					35			READ			1	Male	Matched	330.733
Colorectal Adenocarcinoma (TCGA, Firehose Legacy)	TCGA-AA-A00J-01	Colorectal Cancer	Mucinous Adenocarcinoma of the Colon and Rectum	L811M	OncoKB: NA;CIViC: NA;MyCancerGenome: not present;CancerHotspot: no;3DHotspot: no	SIFT: NA;Polyphen-2: NA	Missense_Mutation	SNP	Diploid	1	Somatic	Unknown	hgsc.bcm.edu	9	91993777	91993777	G	T	9:g.91993777G>T	ENST00000356444.2:c.2431C>A							876	17/17					80			MACR			1	Male	Matched	29.1333
Colorectal Adenocarcinoma (Genentech, Nature 2012)	587256	Colorectal Cancer	Colorectal Adenocarcinoma	A130T	OncoKB: NA;CIViC: NA;MyCancerGenome: not present;CancerHotspot: no;3DHotspot: no	SIFT: impact: deleterious, score: 0;Polyphen-2: impact: probably_damaging, score: 0.915	Missense_Mutation	SNP		2	NA	VALIDATED	Genentech	9	92011678	92011678	C	T	9:g.92011678C>T	ENST00000356444.2:c.388G>A							938	2022-07-17							MSI	COADREAD			1		Matched	31.1333				Adenocarcinoma	Tumor	85	colon
Colorectal Adenocarcinoma (Genentech, Nature 2012)	587222	Colorectal Cancer	Colorectal Adenocarcinoma	E510K	OncoKB: NA;CIViC: NA;MyCancerGenome: not present;CancerHotspot: no;3DHotspot: no	SIFT: impact: tolerated, score: 0.8;Polyphen-2: impact: benign, score: 0.244	Missense_Mutation	SNP		1	NA	NA	Genentech	9	91996180	91996180	C	T	9:g.91996180C>T	ENST00000356444.2:c.1528G>A							2318	15/17							MSS	COADREAD			1		Matched	76.9667				Adenocarcinoma	Tumor	60	colon
Colorectal Adenocarcinoma (Genentech, Nature 2012)	587256	Colorectal Cancer	Colorectal Adenocarcinoma	L322M	OncoKB: NA;CIViC: NA;MyCancerGenome: not present;CancerHotspot: no;3DHotspot: no	SIFT: impact: tolerated, score: 0.1;Polyphen-2: impact: possibly_damaging, score: 0.907	Missense_Mutation	SNP		1	NA	NA	Genentech	9	92003694	92003694	G	T	9:g.92003694G>T	ENST00000356444.2:c.964C>A							938	2022-12-17							MSI	COADREAD			1		Matched	31.1333				Adenocarcinoma	Tumor	85	colon
Colorectal Adenocarcinoma (Genentech, Nature 2012)	587298	Colorectal Cancer	Colorectal Adenocarcinoma	T634M	OncoKB: NA;CIViC: NA;MyCancerGenome: not present;CancerHotspot: no;3DHotspot: no	SIFT: NA;Polyphen-2: NA	Missense_Mutation	SNP		1	NA	VALIDATED	Genentech	9	91994307	91994307	G	A	9:g.91994307G>A	ENST00000356444.2:c.1901C>T							101	17/17							MSS	COADREAD			1		Matched	3.36667				Adenocarcinoma	Tumor	80	colon
Colon Cancer (CPTAC-2 Prospective, Cell 2019)	05CO006	Colorectal Cancer	Colon Adenocarcinoma	S373N	OncoKB: NA;CIViC: NA;MyCancerGenome: not present;CancerHotspot: no;3DHotspot: no	SIFT: impact: tolerated, score: 1;Polyphen-2: impact: benign, score: 0	Missense_Mutation	SNP	Diploid		NA	NA	NA	9	92002513	92002513	C	T	9:g.92002513C>T	ENST00000356444.2:c.1118G>A							919	13/17					83		MSI-H	COAD			1	Female	Matched	30.3		Cecum
Colon Cancer (CPTAC-2 Prospective, Cell 2019)	05CO044	Colorectal Cancer	Colon Adenocarcinoma	A214P	OncoKB: NA;CIViC: NA;MyCancerGenome: not present;CancerHotspot: no;3DHotspot: no	SIFT: impact: deleterious, score: 0.03;Polyphen-2: impact: probably_damaging, score: 0.981	Missense_Mutation	SNP	Diploid		NA	NA	NA	9	92006313	92006313	C	G	9:g.92006313C>G	ENST00000356444.2:c.640G>C							2478	2022-10-17					71		MSI-H	COAD			1	Female	Matched	82.1667		Descending Colon
Colon Cancer (CPTAC-2 Prospective, Cell 2019)	09CO006	Colorectal Cancer	Colon Adenocarcinoma	C108F	OncoKB: NA;CIViC: NA;MyCancerGenome: not present;CancerHotspot: no;3DHotspot: no	SIFT: impact: deleterious, score: 0;Polyphen-2: impact: probably_damaging, score: 0.998	Missense_Mutation	SNP	Diploid		NA	NA	NA	9	92011743	92011743	C	A	9:g.92011743C>A	ENST00000356444.2:c.323G>T							98	2022-07-17					87		MSS	COAD			1	Male	Matched	3.2		Ascending Colon
Colon Cancer (CPTAC-2 Prospective, Cell 2019)	11CO018	Colorectal Cancer	Colon Adenocarcinoma	D295V	OncoKB: NA;CIViC: NA;MyCancerGenome: not present;CancerHotspot: no;3DHotspot: no	SIFT: impact: deleterious, score: 0;Polyphen-2: impact: probably_damaging, score: 0.999	Missense_Mutation	SNP	Diploid		NA	NA	NA	9	92003853	92003853	T	A	9:g.92003853T>A	ENST00000356444.2:c.884A>T							1878	2022-11-17					74		MSI-H	COAD			1	Male	Matched	62.4333		Hepatix Flexure
Colon Cancer (CPTAC-2 Prospective, Cell 2019)	11CO059	Colorectal Cancer	Colon Adenocarcinoma	A498T	OncoKB: NA;CIViC: NA;MyCancerGenome: not present;CancerHotspot: no;3DHotspot: no	SIFT: impact: tolerated, score: 0.14;Polyphen-2: impact: benign, score: 0.157	Missense_Mutation	SNP	Diploid		NA	NA	NA	9	91996216	91996216	C	T	9:g.91996216C>T	ENST00000356444.2:c.1492G>A							3063	15/17					83		MSI-H	COAD			1	Female	Matched	102.033		Ascending Colon
Colorectal Adenocarcinoma (TCGA, PanCancer Atlas)	TCGA-AD-5900-01	Colorectal Cancer	Mucinous Adenocarcinoma of the Colon and Rectum	E334K	OncoKB: NA;CIViC: NA;MyCancerGenome: not present;CancerHotspot: no;3DHotspot: no	SIFT: impact: tolerated, score: 0.13;Polyphen-2: impact: benign, score: 0.157	Missense_Mutation	SNP	Diploid	1	.	.	.	9	92003658	92003658	C	T	9:g.92003658C>T	ENST00000356444.2:c.1000G>A	0.22		7	25		72	1474	2022-12-17					67			MACR			1	Male	Matched	49.2667					University of Pittsburgh		Colon Adenocarcinoma, Mucinous Type
Colorectal Adenocarcinoma (TCGA, PanCancer Atlas)	TCGA-AA-3845-01	Colorectal Cancer	Colon Adenocarcinoma	A130T	OncoKB: NA;CIViC: NA;MyCancerGenome: not present;CancerHotspot: no;3DHotspot: no	SIFT: impact: deleterious, score: 0;Polyphen-2: impact: probably_damaging, score: 0.915	Missense_Mutation	SNP	Diploid	2	.	.	.	9	92011678	92011678	C	T	9:g.92011678C>T	ENST00000356444.2:c.388G>A	0.26		23	67		68	908	2022-07-17					86			COAD			1	Female	Matched	30.4					Indivumed		Colon Adenocarcinoma
Colorectal Adenocarcinoma (TCGA, PanCancer Atlas)	TCGA-AA-3877-01	Colorectal Cancer	Mucinous Adenocarcinoma of the Colon and Rectum	R252Q	OncoKB: NA;CIViC: NA;MyCancerGenome: not present;CancerHotspot: no;3DHotspot: no	SIFT: impact: deleterious, score: 0;Polyphen-2: impact: probably_damaging, score: 0.997	Missense_Mutation	SNP	Diploid	3	.	.	.	9	92006198	92006198	C	T	9:g.92006198C>T	ENST00000356444.2:c.755G>A	0.3		31	74		92	1083	2022-10-17					83			MACR			1	Female	Matched	36.1667					Indivumed		Colon Adenocarcinoma, Mucinous Type
Colorectal Adenocarcinoma (TCGA, PanCancer Atlas)	TCGA-AA-A01R-01	Colorectal Cancer	Mucinous Adenocarcinoma of the Colon and Rectum	R252Q	OncoKB: NA;CIViC: NA;MyCancerGenome: not present;CancerHotspot: no;3DHotspot: no	SIFT: impact: deleterious, score: 0;Polyphen-2: impact: probably_damaging, score: 0.997	Missense_Mutation	SNP	Diploid	3	.	.	.	9	92006198	92006198	C	T	9:g.92006198C>T	ENST00000356444.2:c.755G>A	0.36	0.0065	49	86	1	154	1621	2022-10-17					47			MACR			1	Male	Matched	54.2667					University of Pittsburgh		Colon Adenocarcinoma, Mucinous Type
Colorectal Adenocarcinoma (TCGA, PanCancer Atlas)	TCGA-AA-3949-01	Colorectal Cancer	Mucinous Adenocarcinoma of the Colon and Rectum	V216M	OncoKB: NA;CIViC: NA;MyCancerGenome: not present;CancerHotspot: no;3DHotspot: no	SIFT: impact: deleterious, score: 0.01;Polyphen-2: impact: possibly_damaging, score: 0.463	Missense_Mutation	SNP	Diploid	1	.	.	.	9	92006307	92006307	C	T	9:g.92006307C>T	ENST00000356444.2:c.646G>A	0.24		21	67		95	1164	2022-10-17					87			MACR			1	Female	Matched	39					Indivumed		Colon Adenocarcinoma, Mucinous Type
Colorectal Adenocarcinoma (TCGA, PanCancer Atlas)	TCGA-AA-3875-01	Colorectal Cancer	Colon Adenocarcinoma	R190Q	OncoKB: NA;CIViC: NA;MyCancerGenome: not present;CancerHotspot: no;3DHotspot: no	SIFT: impact: deleterious, score: 0;Polyphen-2: impact: probably_damaging, score: 0.998	Missense_Mutation	SNP	Diploid	1	.	.	.	9	92007391	92007391	C	T	9:g.92007391C>T	ENST00000356444.2:c.569G>A	0.33		15	31		36	118	2022-09-17					78			COAD			1	Female	Matched	3.9					Indivumed		Colon Adenocarcinoma
Colorectal Adenocarcinoma (TCGA, PanCancer Atlas)	TCGA-AG-A002-01	Colorectal Cancer	Rectal Adenocarcinoma	L384F	OncoKB: NA;CIViC: NA;MyCancerGenome: not present;CancerHotspot: no;3DHotspot: no	SIFT: impact: deleterious, score: 0.02;Polyphen-2: impact: probably_damaging, score: 0.917	Missense_Mutation	SNP	Diploid	1	.	.	.	9	92002479	92002479	C	A	9:g.92002479C>A	ENST00000356444.2:c.1152G>T	0.35		7	13		14	11411	13/17					35			READ			1	Male	Matched	382.633					Indivumed		Rectal Adenocarcinoma
Colorectal Adenocarcinoma (TCGA, PanCancer Atlas)	TCGA-F4-6856-01	Colorectal Cancer	Mucinous Adenocarcinoma of the Colon and Rectum	L322M	OncoKB: NA;CIViC: NA;MyCancerGenome: not present;CancerHotspot: no;3DHotspot: no	SIFT: impact: tolerated, score: 0.1;Polyphen-2: impact: possibly_damaging, score: 0.907	Missense_Mutation	SNP	Diploid	1	.	.	.	9	92003694	92003694	G	T	9:g.92003694G>T	ENST00000356444.2:c.964C>A	0.33		4	8		12	963	2022-12-17					45			MACR			1	Male	Matched	32.4667					Asterand		Colon Adenocarcinoma, Mucinous Type
Colorectal Adenocarcinoma (TCGA, PanCancer Atlas)	TCGA-AG-A002-01	Colorectal Cancer	Rectal Adenocarcinoma	X139_splice	OncoKB: NA;CIViC: NA;MyCancerGenome: not present;CancerHotspot: no;3DHotspot: no	SIFT: NA;Polyphen-2: NA	Splice_Site	SNP	Diploid		.	.	.	9	92008571	92008571	C	A	9:g.92008571C>A	ENST00000356444.2:c.415-1G>T	0.32		14	30		33	11411						35			READ			1	Male	Matched	382.633					Indivumed		Rectal Adenocarcinoma
Colorectal Adenocarcinoma (TCGA, PanCancer Atlas)	TCGA-A6-6781-01	Colorectal Cancer	Mucinous Adenocarcinoma of the Colon and Rectum	G605D	OncoKB: NA;CIViC: NA;MyCancerGenome: not present;CancerHotspot: no;3DHotspot: no	SIFT: NA;Polyphen-2: NA	Missense_Mutation	SNP	Diploid	1	.	.	.	9	91994394	91994394	C	T	9:g.91994394C>T	ENST00000356444.2:c.1814G>A	0.2		21	82		85	1915	17/17					43			MACR			1	Male	Matched	64.2					Indivumed		Colon Adenocarcinoma, Mucinous Type
Colorectal Adenocarcinoma (TCGA, PanCancer Atlas)	TCGA-A6-6781-01	Colorectal Cancer	Mucinous Adenocarcinoma of the Colon and Rectum	L386S	OncoKB: NA;CIViC: NA;MyCancerGenome: not present;CancerHotspot: no;3DHotspot: no	SIFT: impact: deleterious, score: 0;Polyphen-2: impact: probably_damaging, score: 0.99	Missense_Mutation	SNP	Diploid	1	.	.	.	9	92002474	92002474	A	G	9:g.92002474A>G	ENST00000356444.2:c.1157T>C	0.16		16	81		124	1915	13/17					43			MACR			1	Male	Matched	64.2					Indivumed		Colon Adenocarcinoma, Mucinous Type
Colorectal Adenocarcinoma (TCGA, PanCancer Atlas)	TCGA-AA-3713-01	Colorectal Cancer	Colon Adenocarcinoma	K567Qfs*65	OncoKB: NA;CIViC: NA;MyCancerGenome: not present;CancerHotspot: no;3DHotspot: no	SIFT: NA;Polyphen-2: NA	Frame_Shift_Ins	INS	Diploid	1	.	.	.	9	91994510	91994511	-	A	9:g.91994510_91994511insA	ENST00000356444.2:c.1697dup	0.21		25	96		57	1018	17/17					68			COAD			1	Male	Matched	34					Indivumed		Colon Adenocarcinoma
Colorectal Adenocarcinoma (TCGA, PanCancer Atlas)	TCGA-F4-6463-01	Colorectal Cancer	Mucinous Adenocarcinoma of the Colon and Rectum	I461del	OncoKB: NA;CIViC: NA;MyCancerGenome: not present;CancerHotspot: no;3DHotspot: no	SIFT: NA;Polyphen-2: NA	In_Frame_Del	DEL	Diploid		.	.	.	9	92001345	92001347	GAT	-	9:g.92001345_92001347del	ENST00000356444.2:c.1381_1383del	0.25		41	123		36	69	14/17					51			MACR			1	Male	Matched	2.33333					Asterand		Colon Adenocarcinoma, Mucinous Type
Colorectal Adenocarcinoma (TCGA, PanCancer Atlas)	TCGA-F4-6856-01	Colorectal Cancer	Mucinous Adenocarcinoma of the Colon and Rectum	L625M	OncoKB: NA;CIViC: NA;MyCancerGenome: not present;CancerHotspot: no;3DHotspot: no	SIFT: NA;Polyphen-2: NA	Missense_Mutation	SNP	Diploid	1	.	.	.	9	91994335	91994335	G	T	9:g.91994335G>T	ENST00000356444.2:c.1873C>A	0.11		4	31		46	963	17/17					45			MACR			1	Male	Matched	32.4667					Asterand		Colon Adenocarcinoma, Mucinous Type
Colorectal Adenocarcinoma (TCGA, PanCancer Atlas)	TCGA-G4-6304-01	Colorectal Cancer	Colon Adenocarcinoma	T199I	OncoKB: NA;CIViC: NA;MyCancerGenome: not present;CancerHotspot: no;3DHotspot: no	SIFT: impact: deleterious, score: 0;Polyphen-2: impact: probably_damaging, score: 0.999	Missense_Mutation	SNP	Diploid		.	.	.	9	92007364	92007364	G	A	9:g.92007364G>A	ENST00000356444.2:c.596C>T	0.08		11	124		81	927	2022-09-17					66			COAD			1	Female	Matched	31					Roswell Park		Colon Adenocarcinoma
Colorectal Adenocarcinoma (TCGA, PanCancer Atlas)	TCGA-T9-A92H-01	Colorectal Cancer	Colon Adenocarcinoma	D511E	OncoKB: NA;CIViC: NA;MyCancerGenome: not present;CancerHotspot: no;3DHotspot: no	SIFT: impact: deleterious, score: 0;Polyphen-2: impact: benign, score: 0.102	Missense_Mutation	SNP	ShallowDel		.	.	.	9	91996175	91996175	G	T	9:g.91996175G>T	ENST00000356444.2:c.1533C>A	0.27		14	37		63	159	15/17					82			COAD			1	Male	Matched	5.33333					Northwestern University		Colon Adenocarcinoma
Colorectal Adenocarcinoma (TCGA, Nature 2012)	TCGA-AA-3534-01	Colorectal Adenocarcinoma	Colon Adenocarcinoma	R357C	OncoKB: NA;CIViC: NA;MyCancerGenome: not present;CancerHotspot: no;3DHotspot: no	SIFT: impact: deleterious, score: 0;Polyphen-2: impact: possibly_damaging, score: 0.745	Missense_Mutation	SNP	Gain	2	Somatic	Valid	hgsc.bcm.edu	9	92003589	92003589	G	A	9:g.92003589G>A	ENST00000356444.2:c.1069C>T							51	2022-12-17							MSS	COAD			1	Female	Matched	1.73333
Colorectal Adenocarcinoma (TCGA, Nature 2012)	TCGA-AA-3845-01	Colorectal Adenocarcinoma	Colorectal Adenocarcinoma	A130T	OncoKB: NA;CIViC: NA;MyCancerGenome: not present;CancerHotspot: no;3DHotspot: no	SIFT: impact: deleterious, score: 0;Polyphen-2: impact: probably_damaging, score: 0.915	Missense_Mutation	SNP	Diploid	2	Somatic	Valid	broad.mit.edu	9	92011678	92011678	C	T	9:g.92011678C>T	ENST00000356444.2:c.388G>A							662	2022-07-17							MSI-H	COADREAD			1	Female	Matched	22.3
Colorectal Adenocarcinoma (TCGA, Nature 2012)	TCGA-AA-3877-01	Colorectal Adenocarcinoma	Colorectal Adenocarcinoma	R252Q	OncoKB: NA;CIViC: NA;MyCancerGenome: not present;CancerHotspot: no;3DHotspot: no	SIFT: impact: deleterious, score: 0;Polyphen-2: impact: probably_damaging, score: 0.997	Missense_Mutation	SNP	Diploid	3	Somatic	Valid	broad.mit.edu	9	92006198	92006198	C	T	9:g.92006198C>T	ENST00000356444.2:c.755G>A							773	2022-10-17							MSI-H	COADREAD			1	Female	Matched	26.1667
Colorectal Adenocarcinoma (TCGA, Nature 2012)	TCGA-AA-A01R-01	Colorectal Adenocarcinoma	Colorectal Adenocarcinoma	R252Q	OncoKB: NA;CIViC: NA;MyCancerGenome: not present;CancerHotspot: no;3DHotspot: no	SIFT: impact: deleterious, score: 0;Polyphen-2: impact: probably_damaging, score: 0.997	Missense_Mutation	SNP	Diploid	3	Somatic	Valid	broad.mit.edu	9	92006198	92006198	C	T	9:g.92006198C>T	ENST00000356444.2:c.755G>A							1230	2022-10-17							MSI-H	COADREAD			1	Male	Matched	41.1667
Colorectal Adenocarcinoma (TCGA, Nature 2012)	TCGA-AA-3949-01	Colorectal Adenocarcinoma	Colorectal Adenocarcinoma	V216M	OncoKB: NA;CIViC: NA;MyCancerGenome: not present;CancerHotspot: no;3DHotspot: no	SIFT: impact: deleterious, score: 0.01;Polyphen-2: impact: possibly_damaging, score: 0.463	Missense_Mutation	SNP	Diploid	1	Somatic	Valid	broad.mit.edu	9	92006307	92006307	C	T	9:g.92006307C>T	ENST00000356444.2:c.646G>A							659	2022-10-17							MSI-H	COADREAD			1	Female	Matched	23.0667
Colorectal Adenocarcinoma (TCGA, Nature 2012)	TCGA-AA-3875-01	Colorectal Adenocarcinoma	Colon Adenocarcinoma	R190Q	OncoKB: NA;CIViC: NA;MyCancerGenome: not present;CancerHotspot: no;3DHotspot: no	SIFT: impact: deleterious, score: 0;Polyphen-2: impact: probably_damaging, score: 0.998	Missense_Mutation	SNP	Diploid	1	Somatic	Valid	broad.mit.edu	9	92007391	92007391	C	T	9:g.92007391C>T	ENST00000356444.2:c.569G>A							100	2022-09-17							MSS	COAD			1	Female	Matched	3.4
Colorectal Adenocarcinoma (TCGA, Nature 2012)	TCGA-AA-3710-01	Colorectal Adenocarcinoma	Colon Adenocarcinoma	P196H	OncoKB: NA;CIViC: NA;MyCancerGenome: not present;CancerHotspot: no;3DHotspot: no	SIFT: impact: deleterious, score: 0.02;Polyphen-2: impact: benign, score: 0.045	Missense_Mutation	SNP	Diploid	2	Somatic	Valid	broad.mit.edu	9	92007373	92007373	G	T	9:g.92007373G>T	ENST00000356444.2:c.587C>A							965	2022-09-17							MSI-H	COAD			1	Female	Matched	32.4
Colorectal Adenocarcinoma (TCGA, Nature 2012)	TCGA-AA-3710-01	Colorectal Adenocarcinoma	Colon Adenocarcinoma	A75T	OncoKB: NA;CIViC: NA;MyCancerGenome: not present;CancerHotspot: no;3DHotspot: no	SIFT: impact: tolerated, score: 0.36;Polyphen-2: impact: benign, score: 0.015	Missense_Mutation	SNP	Diploid	2	Somatic	Valid	broad.mit.edu	9	92017815	92017815	C	T	9:g.92017815C>T	ENST00000356444.2:c.223G>A							965	2022-05-17							MSI-H	COAD			1	Female	Matched	32.4
Colorectal Adenocarcinoma (TCGA, Nature 2012)	TCGA-A6-2676-01	Colorectal Adenocarcinoma	Colorectal Adenocarcinoma	P307S	OncoKB: NA;CIViC: NA;MyCancerGenome: not present;CancerHotspot: no;3DHotspot: no	SIFT: impact: tolerated, score: 0.47;Polyphen-2: impact: benign, score: 0.345	Missense_Mutation	SNP	Diploid	1	Somatic	Valid	hgsc.bcm.edu	9	92003818	92003818	G	A	9:g.92003818G>A	ENST00000356444.2:c.919C>T							596	2022-11-17							MSI-H	COADREAD			1	Female	Matched	20.5333
Colorectal Adenocarcinoma (TCGA, Nature 2012)	TCGA-AG-A002-01	Colorectal Adenocarcinoma	Rectal Adenocarcinoma	L384F	OncoKB: NA;CIViC: NA;MyCancerGenome: not present;CancerHotspot: no;3DHotspot: no	SIFT: impact: deleterious, score: 0.02;Polyphen-2: impact: probably_damaging, score: 0.917	Missense_Mutation	SNP	Diploid	1	Somatic	Valid	broad.mit.edu	9	92002479	92002479	C	A	9:g.92002479C>A	ENST00000356444.2:c.1152G>T							9901	13/17							MSS	READ			1	Male	Matched	524.7
Colorectal Adenocarcinoma (TCGA, Nature 2012)	TCGA-AA-A00J-01	Colorectal Adenocarcinoma	Colorectal Adenocarcinoma	L811M	OncoKB: NA;CIViC: NA;MyCancerGenome: not present;CancerHotspot: no;3DHotspot: no	SIFT: NA;Polyphen-2: NA	Missense_Mutation	SNP	Diploid	1	Somatic	Valid	hgsc.bcm.edu	9	91993777	91993777	G	T	9:g.91993777G>T	ENST00000356444.2:c.2431C>A							803	17/17							MSI-H	COADREAD			1	Male	Matched	29.3
[truncated: 227 more columns]
