# Supplementary material for: Exploring the Role of Non-synonymous and Deleterious Variants Identified in Colorectal Cancer: A Multi-dimensional Computational Scrutiny of Exomes
Source: Curr Genomics. 2024 Jan 22;25(1):41–64. doi: 10.2174/0113892029285310231227105503 (PMC10964087; doi:10.2174/0113892029285310231227105503)
Supplement: Supplementary file 1 [file CG-25-41_SD1.zip › CG-25-41_SD1/Supplementary file S4.xlsx]

## Sheet: Mutual-exclusivity-table
A	B	Neither	A Not B	B Not A	Both	Log2 Odds Ratio	p-Value	q-Value	Tendency
CTSB	ADRA1A	1675	34	41	39	>3	<0.001	<0.001	Co-occurrence
PDE4DIP	MUC4	1552	121	81	35	2.47	<0.001	<0.001	Co-occurrence
RAD17	ELN	1698	41	38	12	>3	<0.001	<0.001	Co-occurrence
LGALS8	PDE4DIP	1613	20	142	14	2.991	<0.001	<0.001	Co-occurrence
PDE4DIP	SEMA4D	1590	137	43	19	2.358	<0.001	<0.001	Co-occurrence
LGALS8	RAD17	1710	26	45	8	>3	<0.001	<0.001	Co-occurrence
ELN	MUC4	1636	37	103	13	2.48	<0.001	<0.001	Co-occurrence
SEMA4D	MUC4	1625	48	102	14	2.216	<0.001	<0.001	Co-occurrence
PDE4DIP	ELN	1597	142	36	14	2.129	<0.001	<0.001	Co-occurrence
LGALS8	MUC4	1648	25	107	9	2.471	<0.001	<0.001	Co-occurrence
SEMA4D	ADRA1A	1657	52	70	10	2.187	<0.001	0.001	Co-occurrence
RAD17	SEMA4D	1682	45	54	8	2.469	<0.001	0.001	Co-occurrence
PDE4DIP	RAD17	1593	143	40	13	1.856	<0.001	0.001	Co-occurrence
RAD17	MUC4	1631	42	105	11	2.024	<0.001	0.001	Co-occurrence
CTSB	OPRM1	1685	66	31	7	2.527	<0.001	0.002	Co-occurrence
CPNE1	ADRA1A	1598	111	66	14	1.611	<0.001	0.003	Co-occurrence
CTSB	CPNE1	1604	60	112	13	1.634	0.001	0.003	Co-occurrence
ELN	SEMA4D	1684	43	55	7	2.317	0.001	0.003	Co-occurrence
LGALS8	CTSB	1688	28	67	6	2.433	0.002	0.005	Co-occurrence
MUC4	ADRA1A	1605	104	68	12	1.445	0.004	0.01	Co-occurrence
ELN	ADRA1A	1666	43	73	7	1.893	0.006	0.012	Co-occurrence
RAD17	ADRA1A	1663	46	73	7	1.794	0.008	0.016	Co-occurrence
PDE4DIP	ADRA1A	1566	143	67	13	1.087	0.018	0.036	Co-occurrence
LGALS8	SEMA4D	1697	30	58	4	1.964	0.028	0.052	Co-occurrence
PDE4DIP	OPRM1	1602	149	31	7	1.28	0.042	0.074	Co-occurrence
CTSB	MUC4	1609	64	107	9	1.08	0.043	0.074	Co-occurrence
PDE4DIP	CTSB	1571	145	62	11	0.943	0.048	0.079	Co-occurrence
CTSB	RAD17	1668	68	48	5	1.353	0.062	0.096	Co-occurrence
LGALS8	ADRA1A	1679	30	76	4	1.559	0.062	0.096	Co-occurrence
ELN	CPNE1	1620	44	119	6	0.892	0.131	0.197	Co-occurrence
OPRM1	ADRA1A	1674	35	77	3	0.898	0.24	0.335	Co-occurrence
CTSB	SEMA4D	1658	69	58	4	0.729	0.245	0.335	Co-occurrence
LGALS8	ELN	1707	32	48	2	1.152	0.245	0.335	Co-occurrence
OPRM1	SEMA4D	1689	38	62	0	<-3	0.258	0.342	Mutual exclusivity
CPNE1	MUC4	1558	115	106	10	0.354	0.288	0.37	Co-occurrence
RAD17	CPNE1	1616	48	120	5	0.488	0.31	0.388	Co-occurrence
CTSB	ELN	1669	70	47	3	0.606	0.334	0.399	Co-occurrence
ELN	OPRM1	1701	50	38	0	<-3	0.337	0.399	Mutual exclusivity
CPNE1	SEMA4D	1607	120	57	5	0.232	0.439	0.506	Co-occurrence
CPNE1	OPRM1	1628	123	36	2	-0.444	0.497	0.559	Mutual exclusivity
LGALS8	OPRM1	1718	33	37	1	0.493	0.521	0.572	Co-occurrence
PDE4DIP	CPNE1	1519	145	114	11	0.016	0.537	0.573	Co-occurrence
OPRM1	MUC4	1637	36	114	2	-0.326	0.548	0.573	Mutual exclusivity
LGALS8	CPNE1	1632	32	123	2	-0.27	0.572	0.585	Mutual exclusivity
RAD17	OPRM1	1699	52	37	1	-0.179	0.689	0.689	Mutual exclusivity
